# Supplementary material for: Target mimics: an embedded layer of microRNA-involved gene regulatory networks in plants
Source: BMC Genomics. 2012 May 21;13:197. doi: 10.1186/1471-2164-13-197 (PMC3441763; doi:10.1186/1471-2164-13-197)
Supplement: Additional file 1 — Table S1. Prediction results of the target mimics of the Arabidopsis microRNAs. [file 1471-2164-13-197-S1.xls]

## Sheet: Arab_ssearch_PositionInfor2
MicroRNA	MicroRNA sequence	Alignment	Position of the mimic site on the transcript		Transcript structure
1.ath-miR395a	CUGAAGUGUUUGGGGGAACUC(21 nt)
*	QUERY	CUCAAGGGGGU---UUGUGAAGUC	(21-1)
	DECOY	GAGUUCCCCAAGUGAAAACUUCAA	AT1G60710.1(1345-1368 of 1492 nt)	3'UTR	5'UTR/CDS/3'UTR
	MATCH	:::::::::X: ::X::::::X
2.ath-miR164c	UGGAGAAGCAGGGCACGUGCG(21 nt)
*	QUERY	GCGUGCACGG----GACGAAGAGGU	(21-1)
	DECOY	GGCGCGUGCCUUAUCUGCUUCUCUC	AT4G03280.1(25-49 of 1004 nt)	5'UTR	5'UTR/CDS/3'UTR
	MATCH	X::.:::::: :::::::::.X
3.ath-miR157c	UUGACAGAAGAUAGAGAGCAC(21 nt)
*	QUERY	CACGAGAGAU---AGAAGACAGUU	(21-1)
	DECOY	GUGCUCUCUUCUCUCUUCUGGCAA	AT4G31340.2(1398-1421 of 1889 nt)	CDS	5'UTR/CDS/3'UTR
	MATCH	:::::::::X :::::::X:::
4.ath-miR168b	UCGCUUGGUGCAGGUCGGGAA(21 nt)
*	QUERY	AAGGGCUGGA---CGUGGUUCGCU	(21-1)
	DECOY	UUCCUGACCUUCUGCAGCAAGCGA	AT2G37362.1(1767-1790 of 2292 nt)	-	-/-/-
	MATCH	::::.::::: :::X:::::::
5.ath-miR854e	GAUGAGGAUAGGGAGGAGGAG(21 nt)
*	QUERY	GAGGAGGAGG---GAUAGGAGUAG	(21-1)
	DECOY	CUCCUCCUCCGAUCUAUCCACCUC	AT5G26080.1(227-250 of 426 nt)	CDS	-/CDS/-
	MATCH	:::::::::: ::::::X:X::
*	QUERY	GAGGAGGAGG---GAUAGGAGUAG	(21-1)
	DECOY	CUCCUACUCCGAUCUAUCCUCCUC	AT3G20850.1(254-277 of 405 nt)	CDS	-/CDS/-
	MATCH	:::::X:::: ::::::::X::
*	QUERY	GAGGAGGAGGG---AUAGGAGUAG	(21-1)
	DECOY	CUCUUCCUACCGAUUAUCCUCAUG	AT5G40890.1(1755-1778 of 2947 nt)	CDS	5'UTR/CDS/3'UTR
	MATCH	:::.::::X:: :::::::::X
*	QUERY	GAGGAGGAGGG---AUAGGAGUAG	(21-1)
	DECOY	CUCUUCCUACCGAUUAUCCUCAUG	AT5G40890.2(1445-1468 of 2669 nt)	CDS	5'UTR/CDS/3'UTR
	MATCH	:::.::::X:: :::::::::X
6.ath-miR824	UAGACCAUUUGUGAGAAGGGA(21 nt)
*	QUERY	AGGGAAGAGU---GUUUACCAGAU	(21-1)
	DECOY	UCCCUUCUCAAGUCACAUGGCAUA	AT2G04040.1(47-70 of 1542 nt)	CDS	5'UTR/CDS/3'UTR
	MATCH	:::::::::: ::X::::XX::
7.ath-miR173	UUCGCUUGCAGAGAGAAAUCAC(22 nt)
*	QUERY	CACUAAAGAGA---GACGUUCGCUU	(22-1)
	DECOY	GUGAUUUCUCUGUUCUGAAACAGAA	AT1G65370.1(576-600 of 1190 nt)	CDS	5'UTR/CDS/3'UTR
	MATCH	::::::::::: :::X::XX:::
8.ath-miR172a	AGAAUCUUGAUGAUGCUGCAU(21 nt)
*	QUERY	UACGUCGUAGU---AGUUCUAAGA	(21-1)
	DECOY	CUGCAGCCUCACACUCAAGAUUUC	AT2G29070.1(513-536 of 1169 nt)	CDS	5'UTR/CDS/3'UTR
	MATCH	X::::::X::: ::::::::.X
*	QUERY	UACGUCGUAGU---AGUUCUAAGA	(21-1)
	DECOY	CUGCAGCCUCACACUCAAGAUUUC	AT2G29070.2(437-460 of 1231 nt)	CDS	5'UTR/CDS/3'UTR
	MATCH	X::::::X::: ::::::::.X
9.ath-miR172d	AGAAUCUUGAUGAUGCUGCAG(21 nt)
*	QUERY	GACGUCGUAGU---AGUUCUAAGA	(21-1)
	DECOY	CUGCAGCCUCACACUCAAGAUUUC	AT2G29070.1(513-536 of 1169 nt)	CDS	5'UTR/CDS/3'UTR
	MATCH	:::::::X::: ::::::::.X
*	QUERY	GACGUCGUAGU---AGUUCUAAGA	(21-1)
	DECOY	CUGCAGCCUCACACUCAAGAUUUC	AT2G29070.2(437-460 of 1231 nt)	CDS	5'UTR/CDS/3'UTR
	MATCH	:::::::X::: ::::::::.X
10.ath-miR845b	UCGCUCUGAUACCAAAUUGAUG(22 nt)
*	QUERY	GUAGUUAAACC----AUAGUCUCGCU	(22-1)
	DECOY	CUUCAAUUUGGCGGAUAUAAGAGCAG	AT5G05580.1(461-486 of 1687 nt)	CDS	5'UTR/CDS/3'UTR
	MATCH	:X::::::::: :::X:::::X.
*	QUERY	GUAGUUAAACC----AUAGUCUCGCU	(22-1)
	DECOY	CUUCAAUUUGGCGGAUAUAAGAGCAG	AT5G05580.2(510-535 of 1736 nt)	CDS	5'UTR/CDS/3'UTR
	MATCH	:X::::::::: :::X:::::X.
11.ath-miR165b	UCGGACCAGGCUUCAUCCCCC(21 nt)
*	QUERY	CCCCCUACUU---CGGACCAGGCU	(21-1)
	DECOY	UGGGAAUGAAAUUGCCUGGUCCUU	AT4G36020.1(1063-1086 of 1285 nt)	3'UTR	5'UTR/CDS/3'UTR
	MATCH	X:::X::::: :::::::::XX
12.ath-miR395d	CUGAAGUGUUUGGGGGAACUC(21 nt)
*	QUERY	CUCAAGGGGGU---UUGUGAAGUC	(21-1)
	DECOY	GAGUUCCCCAAGUGAAAACUUCAA	AT1G60710.1(1345-1368 of 1492 nt)	3'UTR	5'UTR/CDS/3'UTR
	MATCH	:::::::::X: ::X::::::X
13.ath-miR415	AACAGAGCAGAAACAGAACAU(21 nt)
*	QUERY	UACAAGACAA---AGACGAGACAA	(21-1)
	DECOY	CUGUUCUGUUCCUUCUUCUCUGUU	AT1G13020.1(2114-2137 of 2197 nt)	3'UTR	5'UTR/CDS/3'UTR
	MATCH	X::::::::: :::X:::::::
*	QUERY	UACAAGACAAA---GACGAGACAA	(21-1)
	DECOY	CCGUUCUGUUUUUUCUGCUCUGUG	AT4G21400.1(1382-1405 of 2223 nt)	CDS	-/CDS/3'UTR
	MATCH	XX::::::::: :::::::::X
*	QUERY	UACAAGACAA---AGACGAGACAA	(21-1)
	DECOY	CUGUUCUGUUCUUUCUGUUAUGUU	AT5G59170.1(981-1004 of 1135 nt)	3'UTR	5'UTR/CDS/3'UTR
	MATCH	X::::::::: ::::.:X::::
14.ath-miR399c	UGCCAAAGGAGAGUUGCCCUG(21 nt)
*	QUERY	GUCCCGUUGAG---AGGAAACCGU	(21-1)
	DECOY	UUGGGCAACUUCUAUCCUUUGGCA	AT3G09922.1(236-259 of 542 nt)	CDS	5'UTR/CDS/3'UTR
	MATCH	.X::::::::. ::::::::::
*	QUERY	GUCCCGUUGAG---AGGAAACCGU	(21-1)
	DECOY	UUGGGCAACUUCGAUCCUUUGGCA	AT5G03545.1(444-467 of 695 nt)	CDS	5'UTR/CDS/3'UTR
	MATCH	.X::::::::. ::::::::::
*	QUERY	GUCCCGUUGAG---AGGAAACCGU	(21-1)
	DECOY	UUGGGCCACUCGUGUUCUUUGGCA	AT1G21930.1(215-238 of 532 nt)	CDS	5'UTR/CDS/3'UTR
	MATCH	.X::::X:::: :.::::::::
*	QUERY	GUCCCGUUGAG---AGGAAACCGU	(21-1)
	DECOY	AAGGGCCACUAGGUUCCUUUGGCG	AT2G19950.1(2148-2171 of 2558 nt)	CDS	5'UTR/CDS/3'UTR
	MATCH	X:::::X:::X :::::::::.
*	QUERY	GUCCCGUUGAG---AGGAAACCGU	(21-1)
	DECOY	AAGGGCCACUAGGUUCCUUUGGCG	AT2G19950.2(2187-2210 of 2617 nt)	CDS	5'UTR/CDS/3'UTR
	MATCH	X:::::X:::X :::::::::.
15.ath-miR2112-3p	CUUUAUAUCCGCAUUUGCGCA(21 nt)
*	QUERY	ACGCGUUUACG---CCUAUAUUUC	(21-1)
	DECOY	GGCUCAAAUGCAUUGGAUAUAAUA	AT2G07330.1(625-648 of 1653 nt)	-	-/-/-
	MATCH	X::X::::::: ::::::::XX
16.ath-miR159c	UUUGGAUUGAAGGGAGCUCCU(21 nt)
*	QUERY	UCCUCGAGGG---AAGUUAGGUUU	(21-1)
	DECOY	AGGAGCUCCAACUUUCAAUGCAGG	AT1G10540.1(1026-1049 of 1951 nt)	CDS	5'UTR/CDS/3'UTR
	MATCH	:::::::::X ::::::X::..
17.ath-miR782	ACAAACACCUUGGAUGUUCUU(21 nt)
*	QUERY	UUCUUGUAGG----UUCCACAAACA	(21-1)
	DECOY	AAGAACAAGCUUUUAAGGUGUUUGA	AT1G70570.1(439-463 of 2102 nt)	CDS	5'UTR/CDS/3'UTR
	MATCH	:::::::XX: ::::::::::X
*	QUERY	UUCUUGUAGG----UUCCACAAACA	(21-1)
	DECOY	AAGAACAAGCUUUUAAGGUGUUUGA	AT1G70570.2(441-465 of 2240 nt)	CDS	5'UTR/CDS/3'UTR
	MATCH	:::::::XX: ::::::::::X
*	QUERY	UUCUUGUAGG---UUCCACAAACA	(21-1)
	DECOY	AUGAACAUCCCUCAAGGUGGUUCU	AT2G46060.1(1324-1347 of 2779 nt)	CDS	5'UTR/CDS/3'UTR
	MATCH	:X:::::::: ::::::X::X:
*	QUERY	UUCUUGUAGG---UUCCACAAACA	(21-1)
	DECOY	AUGAACAUCCCUCAAGGUGGUUCU	AT2G46060.2(1294-1317 of 2835 nt)	CDS	5'UTR/CDS/3'UTR
	MATCH	:X:::::::: ::::::X::X:
18.ath-miR166b	UCGGACCAGGCUUCAUUCCCC(21 nt)
*	QUERY	CCCCUUACUU---CGGACCAGGCU	(21-1)
	DECOY	UGGGAAUGAAAUUGCCUGGUCCUU	AT4G36020.1(1063-1086 of 1285 nt)	3'UTR	5'UTR/CDS/3'UTR
	MATCH	X::::::::: :::::::::XX
19.ath-miR822	UGCGGGAAGCAUUUGCACAUG(21 nt)
*	QUERY	GUACACGUUU---ACGAAGGGCGU	(21-1)
	DECOY	CAUGUGCAAUAAUUGCCUCCCCCA	AT3G20870.1(1120-1143 of 1327 nt)	3'UTR	5'UTR/CDS/3'UTR
	MATCH	:::::::::X :::X::::X::
*	QUERY	GUACACGUUU----ACGAAGGGCGU	(21-1)
	DECOY	CAUGUCCAAAAGAUUGCUUCCCACU	AT1G46624.1(2669-2693 of 5573 nt)	-	-/-/-
	MATCH	:::::X:::: ::::::::X:X
20.ath-miR863-3p	UUGAGAGCAACAAGACAUAAU(21 nt)
*	QUERY	UAAUACAGAAC---AACGAGAGUU	(21-1)
	DECOY	CUUAAGUCUUGGUCUUGGUCUCAA	AT2G13360.2(1142-1165 of 1532 nt)	CDS	5'UTR/CDS/3'UTR
	MATCH	X:::X:::::: :::X::::::
*	QUERY	UAAUACAGAAC---AACGAGAGUU	(21-1)
	DECOY	CUUAAGUCUUGGUCUUGGUCUCAA	AT2G13360.1(1150-1173 of 1540 nt)	CDS	5'UTR/CDS/3'UTR
	MATCH	X:::X:::::: :::X::::::
*	QUERY	UAAUACAGAA---CAACGAGAGUU	(21-1)
	DECOY	GUUAUGUCUUCAUGUUCCUCUCCG	AT4G39030.1(519-542 of 2031 nt)	CDS	5'UTR/CDS/3'UTR
	MATCH	.::::::::: :::X:::::X.
21.ath-miR841	UACGAGCCACUUGAAACUGAA(21 nt)
*	QUERY	AAGUCAAAGU---UCACCGAGCAU	(21-1)
	DECOY	UUCAGUAUCCUUCAGUGGCUCGUU	AT4G19910.1(693-716 of 726 nt)	CDS	-/CDS/-
	MATCH	::::::X::X ::::::::::X
*	QUERY	AAGUCAAAGUU---CACCGAGCAU	(21-1)
	DECOY	CUGAGUUUAAAACGGUGGCUCGUU	AT1G53140.1(2456-2479 of 2644 nt)	CDS	5'UTR/CDS/3'UTR
	MATCH	X:X:::::X:: :::::::::X
22.ath-miR869.1	AUUGGUUCAAUUCUGGUGUUG(21 nt)
*	QUERY	GUUGUGGUCU---UAACUUGGUUA	(21-1)
	DECOY	CAACACUAGAUCUAUUGAAACAAC	AT1G26330.2(229-252 of 3896 nt)	CDS	5'UTR/CDS/3'UTR
	MATCH	::::::.::: ::::::X:::X
*	QUERY	GUUGUGGUCU---UAACUUGGUUA	(21-1)
	DECOY	AGACACCAGAGGAACUGAACCAAA	AT2G02430.1(16-39 of 1183 nt)	-	-/-/-
	MATCH	X.:::::::: :X::::::::X
*	QUERY	GUUGUGGUCU---UAACUUGGUUA	(21-1)
	DECOY	CUACACCAGAUAUAUUGACACAAU	AT1G23360.1(838-861 of 1048 nt)	3'UTR	5'UTR/CDS/3'UTR
	MATCH	:X:::::::: :::::XX::::
*	QUERY	GUUGUGGUCU---UAACUUGGUUA	(21-1)
	DECOY	CUACACCAGAUAUAUUGACACAAU	AT1G23360.3(918-941 of 1128 nt)	3'UTR	5'UTR/CDS/3'UTR
	MATCH	:X:::::::: :::::XX::::
*	QUERY	GUUGUGGUCU---UAACUUGGUUA	(21-1)
	DECOY	CUACACCAGAUAUAUUGACACAAU	AT1G23360.2(1093-1116 of 1303 nt)	3'UTR	5'UTR/CDS/3'UTR
	MATCH	:X:::::::: :::::XX::::
23.ath-miR165a	UCGGACCAGGCUUCAUCCCCC(21 nt)
*	QUERY	CCCCCUACUU---CGGACCAGGCU	(21-1)
	DECOY	UGGGAAUGAAAUUGCCUGGUCCUU	AT4G36020.1(1063-1086 of 1285 nt)	3'UTR	5'UTR/CDS/3'UTR
	MATCH	X:::X::::: :::::::::XX
24.ath-miR832-5p	UGCUGGGAUCGGGAAUCGAAA(21 nt)
*	QUERY	AAAGCUAAGG---GCUAGGGUCGU	(21-1)
	DECOY	UUUCGAUUCCUUACCAUCUCCGCA	AT1G55820.1(90-113 of 1979 nt)	CDS	5'UTR/CDS/3'UTR
	MATCH	:::::::::: :X:::.:X:::
25.ath-miR838	UUUUCUUCUACUUCUUGCACA(21 nt)
*	QUERY	ACACGUUCUUC---AUCUUCUUUU	(21-1)
	DECOY	UUUGCAAGAAGACAUAGAAGAGAA	AT1G18730.2(502-525 of 736 nt)	3'UTR	5'UTR/CDS/3'UTR
	MATCH	:X::::::::: :::::::.::
*	QUERY	ACACGUUCUUC---AUCUUCUUUU	(21-1)
	DECOY	UUUGCAAGAAGACAUAGAAGAGAA	AT1G18730.4(956-979 of 1190 nt)	3'UTR	5'UTR/CDS/3'UTR
	MATCH	:X::::::::: :::::::.::
26.ath-miR854b	GAUGAGGAUAGGGAGGAGGAG(21 nt)
*	QUERY	GAGGAGGAGG---GAUAGGAGUAG	(21-1)
	DECOY	CUCCUCCUCCGAUCUAUCCACCUC	AT5G26080.1(227-250 of 426 nt)	CDS	-/CDS/-
	MATCH	:::::::::: ::::::X:X::
*	QUERY	GAGGAGGAGG---GAUAGGAGUAG	(21-1)
	DECOY	CUCCUACUCCGAUCUAUCCUCCUC	AT3G20850.1(254-277 of 405 nt)	CDS	-/CDS/-
	MATCH	:::::X:::: ::::::::X::
*	QUERY	GAGGAGGAGGG---AUAGGAGUAG	(21-1)
	DECOY	CUCUUCCUACCGAUUAUCCUCAUG	AT5G40890.1(1755-1778 of 2947 nt)	CDS	5'UTR/CDS/3'UTR
	MATCH	:::.::::X:: :::::::::X
*	QUERY	GAGGAGGAGGG---AUAGGAGUAG	(21-1)
	DECOY	CUCUUCCUACCGAUUAUCCUCAUG	AT5G40890.2(1445-1468 of 2669 nt)	CDS	5'UTR/CDS/3'UTR
	MATCH	:::.::::X:: :::::::::X
27.ath-miR835-3p	UGGAGAAGAUACGCAAGAAAG(21 nt)
*	QUERY	GAAAGAACGCA---UAGAAGAGGU	(21-1)
	DECOY	CCUUCUUGCCUUUCAUCUUCUCCG	AT3G59200.1(1251-1274 of 1788 nt)	CDS	5'UTR/CDS/3'UTR
	MATCH	:X:::::::X: :::::::::.
28.ath-miR403	UUAGAUUCACGCACAAACUCG(21 nt)
*	QUERY	GCUCAAACAC---GCACUUAGAUU	(21-1)
	DECOY	ACAGUUUGUGAUUCUUGAAUCUAA	AT3G27540.1(589-612 of 1772 nt)	CDS	5'UTR/CDS/3'UTR
	MATCH	XX:::::::: :X:::::::::
*	QUERY	GCUCAAACACG---CACUUAGAUU	(21-1)
	DECOY	CGAGUCUUUGCCCCGUGUAUCUAA	AT5G39245.1(12-35 of 3795 nt)	-	-/-/-
	MATCH	:::::X:X::: :::X::::::
*	QUERY	GCUCAAACACG---CACUUAGAUU	(21-1)
	DECOY	UGAUUCUGUGCUUUGUGAAUCUAU	AT5G39660.1(911-934 of 1906 nt)	CDS	5'UTR/CDS/3'UTR
	MATCH	.::X:X::::: :::::::::X
*	QUERY	GCUCAAACAC---GCACUUAGAUU	(21-1)
	DECOY	ACAGUUUGUGAUCCUUGAAUCAAA	AT5G14480.1(621-644 of 1787 nt)	CDS	5'UTR/CDS/3'UTR
	MATCH	XX:::::::: :X::::::X::
*	QUERY	GCUCAAACACG---CACUUAGAUU	(21-1)
	DECOY	UGAUUCUGUGCUUUGUGAAUCUAU	AT5G39660.2(884-907 of 1692 nt)	CDS	5'UTR/CDS/3'UTR
	MATCH	.::X:X::::: :::::::::X
*	QUERY	GCUCAAACAC---GCACUUAGAUU	(21-1)
	DECOY	UGAGUUUGUGAAACGUGAAACAAG	AT2G04460.1(615-638 of 1462 nt)	-	-/-/-
	MATCH	.::::::::: ::::::X:X:.
*	QUERY	GCUCAAACACG----CACUUAGAUU	(21-1)
	DECOY	UGAAUUUGUGCAAUGGUGAAUCUUC	AT4G11630.1(874-898 of 1051 nt)	3'UTR	5'UTR/CDS/3'UTR
	MATCH	.::X::::::: ::::::::XX
*	QUERY	GCUCAAACAC----GCACUUAGAUU	(21-1)
	DECOY	UGAAUUUGUGUAAUCGUGAAUCUCU	AT1G24240.1(791-815 of 893 nt)	3'UTR	5'UTR/CDS/3'UTR
	MATCH	.::X:::::: :::::::::XX
29.ath-miR396b	UUCCACAGCUUUCUUGAACUU(21 nt)
*	QUERY	UUCAAGUUCUU----UCGACACCUU	(21-1)
	DECOY	AGGUUCAAGAAGCAGAGCUGUGGAU	AT2G22360.1(685-709 of 1615 nt)	CDS	5'UTR/CDS/3'UTR
	MATCH	:.::::::::: :::::::::X
30.ath-miR778	UGGCUUGGUUUAUGUACACCG(21 nt)
*	QUERY	GCCACAUGUA---UUUGGUUCGGU	(21-1)
	DECOY	GCGUGUACAUGCCAAACCAACCAA	AT4G32760.1(1869-1892 of 2609 nt)	CDS	5'UTR/CDS/3'UTR
	MATCH	XX:::::::: :::::::X:X:
*	QUERY	GCCACAUGUA---UUUGGUUCGGU	(21-1)
	DECOY	GCGUGUACAUGCCAAACCAACCAA	AT4G32760.2(1933-1956 of 2671 nt)	CDS	5'UTR/CDS/3'UTR
	MATCH	XX:::::::: :::::::X:X:
31.ath-miR166d	UCGGACCAGGCUUCAUUCCCC(21 nt)
*	QUERY	CCCCUUACUU---CGGACCAGGCU	(21-1)
	DECOY	UGGGAAUGAAAUUGCCUGGUCCUU	AT4G36020.1(1063-1086 of 1285 nt)	3'UTR	5'UTR/CDS/3'UTR
	MATCH	X::::::::: :::::::::XX
32.ath-miR395f	CUGAAGUGUUUGGGGGGACUC(21 nt)
*	QUERY	CUCAGGGGGG----UUUGUGAAGUC	(21-1)
	DECOY	AAGUCCCUCCGGAGAAACAAUUCAG	AT1G78830.1(112-136 of 1598 nt)	CDS	5'UTR/CDS/3'UTR
	MATCH	X::::::.:: :::::X:::::
*	QUERY	CUCAGGGGGGU---UUGUGAAGUC	(21-1)
	DECOY	ACGUCCCUCCAUGAAACACCUCAG	AT5G01730.1(2623-2646 of 3700 nt)	CDS	-/CDS/3'UTR
	MATCH	XX:::::.::: :::::X::::
33.ath-miR866-5p	UCAAGGAACGGAUUUUGUUAA(21 nt)
*	QUERY	AAUUGUUUUA----GGCAAGGAACU	(21-1)
	DECOY	UUAACAAUAUUAAACCGUUCAUUGA	AT5G17125.1(1997-2021 of 4227 nt)	-	-/-/-
	MATCH	:::::::X:: ::::::X::::
*	QUERY	AAUUGUUUUA---GGCAAGGAACU	(21-1)
	DECOY	UUACCAAAAUUAUCCUUUUCUUGA	AT3G31440.1(1264-1287 of 5768 nt)	-	-/-/-
	MATCH	:::X:::::: ::X::.:::::
34.ath-miR862-3p	AUAUGCUGGAUCUACUUGAAG(21 nt)
*	QUERY	GAAGUUCAUCU---AGGUCGUAUA	(21-1)
	DECOY	AUUCAAGUAGAGGUUACAGCAGAU	AT4G03360.1(631-654 of 855 nt)	CDS	-/CDS/-
	MATCH	X:::::::::: :X:::::X::
*	QUERY	GAAGUUCAUCU---AGGUCGUAUA	(21-1)
	DECOY	AUUCAAGUAGAGGUUACAGCAGAU	AT4G02950.1(733-756 of 957 nt)	CDS	-/CDS/-
	MATCH	X:::::::::: :X:::::X::
*	QUERY	GAAGUUCAUCU---AGGUCGUAUA	(21-1)
	DECOY	CUUCAUGUGAAGUGUCCAGCAUAU	AT3G11660.1(800-823 of 1109 nt)	CDS	5'UTR/CDS/3'UTR
	MATCH	:::::X::.X: ::::::::::
*	QUERY	GAAGUUCAUC----UAGGUCGUAUA	(21-1)
	DECOY	UUUCAAGGAGGGACAUUCAGCAUAU	AT3G52200.1(1744-1768 of 2321 nt)	CDS	5'UTR/CDS/3'UTR
	MATCH	.::::::X:: ::.::::::::
*	QUERY	GAAGUUCAUC----UAGGUCGUAUA	(21-1)
	DECOY	UUUCAAGGAGGGACAUUCAGCAUAU	AT3G52200.2(1972-1996 of 2549 nt)	CDS	5'UTR/CDS/3'UTR
	MATCH	.::::::X:: ::.::::::::
35.ath-miR400	UAUGAGAGUAUUAUAAGUCAC(21 nt)
*	QUERY	CACUGAAUAU---UAUGAGAGUAU	(21-1)
	DECOY	GUGACUUAUAUUCAUUCUCUCAGA	AT3G09660.1(980-1003 of 2415 nt)	CDS	-/CDS/3'UTR
	MATCH	:::::::::: ::X::::::X:
36.ath-miR866-3p	ACAAAAUCCGUCUUUGAAGA(20 nt)
*	QUERY	AGAAGUUUCU---GCCUAAAACA	(20-1)
	DECOY	ACUCCAAAGAUCUCGGAUUUUGG	AT4G21370.1(1987-2009 of 2559 nt)	-	-/-/-
	MATCH	X::X:::::: :::::::::X
*	QUERY	AGAAGUUUCU---GCCUAAAACA	(20-1)
	DECOY	GCUUCAAAGAUAUCAGAUUUGGU	AT5G49470.2(976-998 of 3018 nt)	CDS	5'UTR/CDS/3'UTR
	MATCH	X::::::::: :X:::::X::
*	QUERY	AGAAGUUUCU---GCCUAAAACA	(20-1)
	DECOY	GCUUCAAAGAUAUCAGAUUUGGU	AT5G49470.1(976-998 of 2907 nt)	5'UTR	5'UTR/CDS/3'UTR
	MATCH	X::::::::: :X:::::X::
37.ath-miR858	UUUCGUUGUCUGUUCGACCUU(21 nt)
*	QUERY	UUCCAGCUUG---UCUGUUGCUUU	(21-1)
	DECOY	UUGGUCGAACCGUAGAGAAAGAAA	AT3G14620.1(1236-1259 of 1837 nt)	CDS	5'UTR/CDS/3'UTR
	MATCH	XX:::::::: :::X::X::::
38.ath-miR172c	AGAAUCUUGAUGAUGCUGCAG(21 nt)
*	QUERY	GACGUCGUAGU---AGUUCUAAGA	(21-1)
	DECOY	CUGCAGCCUCACACUCAAGAUUUC	AT2G29070.1(513-536 of 1169 nt)	CDS	5'UTR/CDS/3'UTR
	MATCH	:::::::X::: ::::::::.X
*	QUERY	GACGUCGUAGU---AGUUCUAAGA	(21-1)
	DECOY	CUGCAGCCUCACACUCAAGAUUUC	AT2G29070.2(437-460 of 1231 nt)	CDS	5'UTR/CDS/3'UTR
	MATCH	:::::::X::: ::::::::.X
39.ath-miR399f	UGCCAAAGGAGAUUUGCCCGG(21 nt)
*	QUERY	GGCCCGUUUAG---AGGAAACCGU	(21-1)
	DECOY	UUGGGCAACUUCUAUCCUUUGGCA	AT3G09922.1(236-259 of 542 nt)	CDS	5'UTR/CDS/3'UTR
	MATCH	..::::::X:. ::::::::::
*	QUERY	GGCCCGUUUAG---AGGAAACCGU	(21-1)
	DECOY	UUGGGCAACUUCGAUCCUUUGGCA	AT5G03545.1(444-467 of 695 nt)	CDS	5'UTR/CDS/3'UTR
	MATCH	..::::::X:. ::::::::::
40.ath-miR166f	UCGGACCAGGCUUCAUUCCCC(21 nt)
*	QUERY	CCCCUUACUU---CGGACCAGGCU	(21-1)
	DECOY	UGGGAAUGAAAUUGCCUGGUCCUU	AT4G36020.1(1063-1086 of 1285 nt)	3'UTR	5'UTR/CDS/3'UTR
	MATCH	X::::::::: :::::::::XX
41.ath-miR159a	UUUGGAUUGAAGGGAGCUCUA(21 nt)
*	QUERY	AUCUCGAGGGA---AGUUAGGUUU	(21-1)
	DECOY	UAGACCUCCCUAUCUCGAUCUAAA	AT5G02620.1(60-83 of 1855 nt)	5'UTR	5'UTR/CDS/3'UTR
	MATCH	::::X:::::: ::.:::.:::
*	QUERY	AUCUCGAGGGA-----AGUUAGGUUU	(21-1)
	DECOY	UAGACCUCCCUGAGUAUCAAUCUAAG	AT1G55860.1(11702-11727 of 12134 nt)	CDS	-/CDS/3'UTR
	MATCH	::::X:::::: ::::::.::.
42.ath-miR169d	UGAGCCAAGGAUGACUUGCCG(21 nt)
*	QUERY	GCCGUUCAGUA---GGAACCGAGU	(21-1)
	DECOY	AGGCAAGUCAUUAACGUCGGCUCA	AT1G01920.1(704-727 of 1873 nt)	CDS	5'UTR/CDS/3'UTR
	MATCH	X:::::::::: :X:X::::::
43.ath-miR395c	CUGAAGUGUUUGGGGGGACUC(21 nt)
*	QUERY	CUCAGGGGGG----UUUGUGAAGUC	(21-1)
	DECOY	AAGUCCCUCCGGAGAAACAAUUCAG	AT1G78830.1(112-136 of 1598 nt)	CDS	5'UTR/CDS/3'UTR
	MATCH	X::::::.:: :::::X:::::
*	QUERY	CUCAGGGGGGU---UUGUGAAGUC	(21-1)
	DECOY	ACGUCCCUCCAUGAAACACCUCAG	AT5G01730.1(2623-2646 of 3700 nt)	CDS	-/CDS/3'UTR
	MATCH	XX:::::.::: :::::X::::
44.ath-miR854a	GAUGAGGAUAGGGAGGAGGAG(21 nt)
*	QUERY	GAGGAGGAGG---GAUAGGAGUAG	(21-1)
	DECOY	CUCCUCCUCCGAUCUAUCCACCUC	AT5G26080.1(227-250 of 426 nt)	CDS	-/CDS/-
	MATCH	:::::::::: ::::::X:X::
*	QUERY	GAGGAGGAGG---GAUAGGAGUAG	(21-1)
	DECOY	CUCCUACUCCGAUCUAUCCUCCUC	AT3G20850.1(254-277 of 405 nt)	CDS	-/CDS/-
	MATCH	:::::X:::: ::::::::X::
*	QUERY	GAGGAGGAGGG---AUAGGAGUAG	(21-1)
	DECOY	CUCUUCCUACCGAUUAUCCUCAUG	AT5G40890.1(1755-1778 of 2947 nt)	CDS	5'UTR/CDS/3'UTR
	MATCH	:::.::::X:: :::::::::X
*	QUERY	GAGGAGGAGGG---AUAGGAGUAG	(21-1)
	DECOY	CUCUUCCUACCGAUUAUCCUCAUG	AT5G40890.2(1445-1468 of 2669 nt)	CDS	5'UTR/CDS/3'UTR
	MATCH	:::.::::X:: :::::::::X
45.ath-miR4243	UUGAAAUUGUAGAUUUCGUAC(21 nt)
*	QUERY	CAUGCUUUAG---AUGUUAAAGUU	(21-1)
	DECOY	GUACAAAAUCCUUUUCAAUUUGAA	AT4G04972.1(133-156 of 408 nt)	CDS	5'UTR/CDS/-
	MATCH	::::X::::: :X::::::X::
46.ath-miR777	UACGCAUUGAGUUUCGUUGCUU(22 nt)
*	QUERY	UUCGUUGCUUU---GAGUUACGCAU	(22-1)
	DECOY	AAGCAAAGAAAGAACUCACUGCGGA	AT5G47210.2(874-898 of 1302 nt)	CDS	5'UTR/CDS/3'UTR
	MATCH	::::::X:::: ::::X::::X:
*	QUERY	UUCGUUGCUUU---GAGUUACGCAU	(22-1)
	DECOY	AAGCAAAGAAAGAACUCACUGCGGA	AT5G47210.3(874-898 of 1523 nt)	CDS	5'UTR/CDS/3'UTR
	MATCH	::::::X:::: ::::X::::X:
*	QUERY	UUCGUUGCUUU---GAGUUACGCAU	(22-1)
	DECOY	AAGCAAAGAAAGAACUCACUGCGGA	AT5G47210.1(874-898 of 1525 nt)	CDS	5'UTR/CDS/3'UTR
	MATCH	::::::X:::: ::::X::::X:
47.ath-miR399d	UGCCAAAGGAGAUUUGCCCCG(21 nt)
*	QUERY	GCCCCGUUUAG---AGGAAACCGU	(21-1)
	DECOY	UUGGGCAACUUCUAUCCUUUGGCA	AT3G09922.1(236-259 of 542 nt)	CDS	5'UTR/CDS/3'UTR
	MATCH	.X::::::X:. ::::::::::
*	QUERY	GCCCCGUUUAG---AGGAAACCGU	(21-1)
	DECOY	UUGGGCAACUUCGAUCCUUUGGCA	AT5G03545.1(444-467 of 695 nt)	CDS	5'UTR/CDS/3'UTR
	MATCH	.X::::::X:. ::::::::::
48.ath-miR2934-5p	UCUUUCUGCAAACGCCUUGGA(21 nt)
*	QUERY	AGGUUCCGCA---AACGUCUUUCU	(21-1)
	DECOY	GCCAAGGUGUCUUUUGCCGAAAGG	AT3G54760.2(1672-1695 of 2815 nt)	CDS	5'UTR/CDS/3'UTR
	MATCH	X::::::.:: ::::X:::::.
*	QUERY	AGGUUCCGCA---AACGUCUUUCU	(21-1)
	DECOY	GCCAAGGUGUCUUUUGCCGAAAGG	AT3G54760.1(1765-1788 of 2908 nt)	CDS	5'UTR/CDS/3'UTR
	MATCH	X::::::.:: ::::X:::::.
49.ath-miR826	UAGUCCGGUUUUGGAUACGUG(21 nt)
*	QUERY	GUGCAUAGGUU---UUGGCCUGAU	(21-1)
	DECOY	CAAGAAUACAAGAUAACCGGACUA	AT5G21030.1(853-876 of 2553 nt)	CDS	-/CDS/-
	MATCH	::X:X::X::: ::::::::::
*	QUERY	GUGCAUAGGUU---UUGGCCUGAU	(21-1)
	DECOY	CACGGAUCGAAUCUAACCCGACUA	AT1G79060.1(1301-1324 of 1853 nt)	CDS-3'UTR	5'UTR/CDS/3'UTR
	MATCH	::::X:::X:: ::::X:::::
50.ath-miR157d	UGACAGAAGAUAGAGAGCAC(20 nt)
*	QUERY	CACGAGAGAU---AGAAGACAGU	(20-1)
	DECOY	GUGCUCUCUUCUCUCUUCUGGCA	AT4G31340.2(1398-1420 of 1889 nt)	CDS	5'UTR/CDS/3'UTR
	MATCH	:::::::::X :::::::X::
51.ath-miR869.2	UCUGGUGUUGAGAUAGUUGAC(21 nt)
*	QUERY	CAGUUGAUAG---AGUUGUGGUCU	(21-1)
	DECOY	AGCAACGAUCCCAUCAACACCAGA	AT3G01760.1(750-773 of 1368 nt)	CDS	-/CDS/-
	MATCH	XX::::X::: :::::::::::
*	QUERY	CAGUUGAUAGA---GUUGUGGUCU	(21-1)
	DECOY	CUCAACUAUCUACUCAACACAAGC	AT1G32060.1(144-167 of 1556 nt)	CDS	5'UTR/CDS/3'UTR
	MATCH	X:::::::::: ::::::X::X
52.ath-miR868-3p	CUUCUUAAGUGCUGAUAAUGC(21 nt)
*	QUERY	CGUAAUAGUC---GUGAAUUCUUC	(21-1)
	DECOY	GCUGUAUCAGGAUCACGUAAGAAG	AT5G13020.1(825-848 of 1850 nt)	CDS	5'UTR/CDS/3'UTR
	MATCH	::XX:::::: :::X:::::::
*	QUERY	CGUAAUAGUCG---UGAAUUCUUC	(21-1)
	DECOY	GCAUUAACUGCCUUACUUAAGAUG	AT2G40730.1(1262-1285 of 2870 nt)	CDS	5'UTR/CDS/3'UTR
	MATCH	::::::X:X:: ::::::::X:
53.ath-miR829.2	CAAAUUAAAGCUUCAAGGUAG(21 nt)
*	QUERY	GAUGGAACUUC---GAAAUUAAAC	(21-1)
	DECOY	CUACUAUGAAGAAACUUUAUUUUG	AT2G25150.1(1377-1400 of 1633 nt)	CDS	5'UTR/CDS/3'UTR
	MATCH	::::.X::::: :::::X::::
54.ath-miR156h	UGACAGAAGAAAGAGAGCAC(20 nt)
*	QUERY	CACGAGAGAA---AGAAGACAGU	(20-1)
	DECOY	GUGCUCUCUUCUCUCUUCUGGCA	AT4G31340.2(1398-1420 of 1889 nt)	CDS	5'UTR/CDS/3'UTR
	MATCH	:::::::::: :::::::X::
55.ath-miR861-3p	GAUGGAUAUGUCUUCAAGGAC(21 nt)
*	QUERY	CAGGAACUUCU---GUAUAGGUAG	(21-1)
	DECOY	GUUCUUGAAAAGUUCAAAUCCAUC	AT4G21960.1(676-699 of 1582 nt)	CDS	5'UTR/CDS/3'UTR
	MATCH	::.::::::X: ::X:::::::
56.ath-miR845a	CGGCUCUGAUACCAAUUGAUG(21 nt)
*	QUERY	GUAGUUAACCA---UAGUCUCGGC	(21-1)
	DECOY	CAUCAAGUGGUGGAAACAUAGCCG	AT4G31570.1(6508-6531 of 8511 nt)	CDS	5'UTR/CDS/3'UTR
	MATCH	::::::X:::: :X::X:::::
*	QUERY	GUAGUUAACC---AUAGUCUCGGC	(21-1)
	DECOY	CAUCAACUGGAUUUAUCAGUGCAU	AT2G15720.1(1335-1358 of 2948 nt)	-	-/-/-
	MATCH	::::::X::: ::::::X::XX
57.ath-miR850	UAAGAUCCGGACUACAACAAAG(22 nt)
*	QUERY	GAAACAACAUC---AGGCCUAGAAU	(22-1)
	DECOY	CUUCGUUCUAGGGUUUCGGAUCUUA	AT3G52850.1(43-67 of 2307 nt)	5'UTR	5'UTR/CDS/3'UTR
	MATCH	:::X:::X::: :.:::::::::
*	QUERY	GAAACAACAUC---AGGCCUAGAAU	(22-1)
	DECOY	CUUUGUUGGAGAAGUUUGGAUCUUU	AT3G06030.1(614-638 of 2246 nt)	CDS	5'UTR/CDS/3'UTR
	MATCH	::::::::X:: :..:::::::X
58.ath-miR783	AAGCUUUGCUCGUUCAUGUUC(21 nt)
*	QUERY	CUUGUACUUGC-----UCGUUUCGAA	(21-1)
	DECOY	UAACAUGAACGCGACCAGCAAAGCCG	AT3G62170.1(484-509 of 2211 nt)	CDS	5'UTR/CDS/3'UTR
	MATCH	X:::::::::: ::::::::XX
*	QUERY	CUUGUACUUG----CUCGUUUCGAA	(21-1)
	DECOY	GAACAUGAACAAAAGAGAAAGGCUG	AT2G26570.1(2214-2238 of 2583 nt)	CDS	5'UTR/CDS/3'UTR
	MATCH	:::::::::: :::X::.:::X
59.ath-miR168a	UCGCUUGGUGCAGGUCGGGAA(21 nt)
*	QUERY	AAGGGCUGGA---CGUGGUUCGCU	(21-1)
	DECOY	UUCCUGACCUUCUGCAGCAAGCGA	AT2G37362.1(1767-1790 of 2292 nt)	-	-/-/-
	MATCH	::::.::::: :::X:::::::
60.ath-miR162a	UCGAUAAACCUCUGCAUCCAG(21 nt)
*	QUERY	GACCUACGUCU---CCAAAUAGCU	(21-1)
	DECOY	UUGGAUGCAGAACUGGUUUUUCUG	AT2G01905.1(377-400 of 2604 nt)	CDS	5'UTR/CDS/3'UTR
	MATCH	.:::::::::: :::::X::X.
*	QUERY	GACCUACGUCU----CCAAAUAGCU	(21-1)
	DECOY	GUGGAAGCAAACUCUGGUUUAUCGA	AT5G63410.1(964-988 of 2492 nt)	CDS	5'UTR/CDS/3'UTR
	MATCH	X::::X:::X: ::::::::::
*	QUERY	GACCUACGUCU---CCAAAUAGCU	(21-1)
	DECOY	UUGGCAGCAGAACUGGUUUAUCGG	AT2G25110.1(257-280 of 1197 nt)	5'UTR	5'UTR/CDS/3'UTR
	MATCH	.:::XX::::: :::::::::.
61.ath-miR861-5p	CCUUGGAGAAAUAUGCGUCAA(21 nt)
*	QUERY	AACUGCGUAUA---AAGAGGUUCC	(21-1)
	DECOY	UUUGCUCAUAUGUAUUCUCCAAGG	AT5G07520.1(851-874 of 1058 nt)	3'UTR	5'UTR/CDS/3'UTR
	MATCH	::X.:X::::: ::::::::::
*	QUERY	AACUGCGUAU---AAAGAGGUUCC	(21-1)
	DECOY	CUGACGGAUAAUUUUUCACCAAGA	AT2G05160.1(304-327 of 2436 nt)	5'UTR	5'UTR/CDS/3'UTR
	MATCH	X:::::X::: ::::X:::::X
62.ath-miR774b	UGAGAUGAAGAUAUGGGUGAU(21 nt)
*	QUERY	UAGUGGGUAU---AGAAGUAGAGU	(21-1)
	DECOY	AUCACCCACAGUUUCUUCAUCACU	AT4G32690.1(19-42 of 856 nt)	5'UTR	5'UTR/CDS/3'UTR
	MATCH	::::::::X: ::::::::X:X
63.ath-miR839	UACCAACCUUUCAUCGUUCCC(21 nt)
*	QUERY	CCCUUGCUACU---UUCCAACCAU	(21-1)
	DECOY	GGGAACGAUGACGAAAGGUUUGCU	AT1G77100.1(292-315 of 1011 nt)	CDS	-/CDS/-
	MATCH	::::::::::: ::::::X:XX
*	QUERY	CCCUUGCUAC----UUUCCAACCAU	(21-1)
	DECOY	UGGAACGAUGGUUGAGAGGUUGGAA	AT1G16410.2(798-822 of 1465 nt)	CDS	5'UTR/CDS/3'UTR
	MATCH	X::::::::: :.:::::::X:
*	QUERY	CCCUUGCUAC----UUUCCAACCAU	(21-1)
	DECOY	UGGAACGAUGGUUGAGAGGUUGGAA	AT1G16410.1(798-822 of 1980 nt)	CDS	5'UTR/CDS/3'UTR
	MATCH	X::::::::: :.:::::::X:
64.ath-miR5014	UUGUACAAAUUUAAGUGUACG(21 nt)
*	QUERY	GCAUGUGAAUU---UAAACAUGUU	(21-1)
	DECOY	UGUACACUUAAGGGAUUUGAAGAA	AT1G20610.1(1344-1367 of 1833 nt)	CDS	5'UTR/CDS/3'UTR
	MATCH	.:::::::::: :::::X:X::
*	QUERY	GCAUGUGAAUU---UAAACAUGUU	(21-1)
	DECOY	UGUACACUUAAGGGAUUUGAAGAA	AT1G20590.1(370-393 of 600 nt)	CDS	-/CDS/-
	MATCH	.:::::::::: :::::X:X::
*	QUERY	GCAUGUGAAUU----UAAACAUGUU	(21-1)
	DECOY	AGUACACUGAAGCAGACUUGUACAA	AT5G67100.1(4358-4382 of 4575 nt)	CDS	-/CDS/-
	MATCH	X:::::::X:: :X::::::::
65.ath-miR773	UUUGCUUCCAGCUUUUGUCUC(21 nt)
*	QUERY	CUCUGUUUUCG---ACCUUCGUUU	(21-1)
	DECOY	GAGACAAAAGAGCAUGGAAGCCAG	AT1G54720.1(6-29 of 366 nt)	CDS	-/CDS/-
	MATCH	::::::::::X :::::::X:.
*	QUERY	CUCUGUUUUCG---ACCUUCGUUU	(21-1)
	DECOY	AAGACAAAAGACCUUGAAAGCAAA	AT5G46020.1(485-508 of 969 nt)	CDS	5'UTR/CDS/3'UTR
	MATCH	X:::::::::X ::X:::::::
*	QUERY	CUCUGUUUUC---GACCUUCGUUU	(21-1)
	DECOY	CAGACAAAAUUUCCUGGGAGCAAA	AT5G28220.1(375-398 of 1285 nt)	CDS	5'UTR/CDS/3'UTR
	MATCH	X::::::::X ::::.::::::
*	QUERY	CUCUGUUUUC---GACCUUCGUUU	(21-1)
	DECOY	AAGACAAAAAGGACUGGAAGAAAA	AT1G27430.1(221-244 of 4613 nt)	CDS	-/CDS/3'UTR
	MATCH	X::::::::X :::::::X:::
66.ath-miR2111a	UAAUCUGCAUCCUGAGGUUUA(21 nt)
*	QUERY	AUUUGGAGUCC---UACGUCUAAU	(21-1)
	DECOY	UAAACAUCAUGUUGAUGGAGAUUA	AT1G21410.1(1243-1266 of 1408 nt)	3'UTR	5'UTR/CDS/3'UTR
	MATCH	:::::X:::X: :::X::::::
67.ath-miR780.2	UUCUUCGUGAAUAUCUGGCAU(21 nt)
*	QUERY	UACGGUCUAU---AAGUGCUUCUU	(21-1)
	DECOY	AUGGCAGAUCAUGUUCACCAAGAA	AT2G07687.1(975-998 of 998 nt)	3'UTR	-/CDS/3'UTR
	MATCH	:::X:::::X :::::X:::::
*	QUERY	UACGGUCUAU---AAGUGCUUCUU	(21-1)
	DECOY	GUACCAGAGACGCUUCACGAAGAG	AT5G54500.2(281-304 of 967 nt)	CDS	5'UTR/CDS/3'UTR
	MATCH	.:X:::::X: ::::::::::.
*	QUERY	UACGGUCUAU---AAGUGCUUCUU	(21-1)
	DECOY	GUACCAGAGACGCUUCACGAAGAG	AT5G54500.1(281-304 of 1026 nt)	CDS	5'UTR/CDS/3'UTR
	MATCH	.:X:::::X: ::::::::::.
68.ath-miR417	GAAGGUAGUGAAUUUGUUCGA(21 nt)
*	QUERY	AGCUUGUUUA----AGUGAUGGAAG	(21-1)
	DECOY	UCAAACAAAUCACUUCACUUCCUUC	AT2G29810.1(326-350 of 1152 nt)	CDS	-/CDS/-
	MATCH	::X::::::: :::::X:::::
*	QUERY	AGCUUGUUUAA---GUGAUGGAAG	(21-1)
	DECOY	AAGAACACAUUAAGCAGUACCUUC	AT1G69440.1(1984-2007 of 3161 nt)	CDS	5'UTR/CDS/3'UTR
	MATCH	XX:::::X::: ::X:::::::
69.ath-miR857	UUUUGUAUGUUGAAGGUGUAU(21 nt)
*	QUERY	UAUGUGGAAGU---UGUAUGUUUU	(21-1)
	DECOY	AUACAACUUCACAGACAUGCAAUG	AT1G03060.1(874-897 of 11304 nt)	CDS	-/CDS/3'UTR
	MATCH	:::::X::::: ::::.:::X.
*	QUERY	UAUGUGGAAGU----UGUAUGUUUU	(21-1)
	DECOY	CUUCACCUUCAUACGACAAACAAAA	AT1G14000.1(313-337 of 1805 nt)	CDS	5'UTR/CDS/3'UTR
	MATCH	X:X:::::::: :::X::::::
70.ath-miR395b	CUGAAGUGUUUGGGGGGACUC(21 nt)
*	QUERY	CUCAGGGGGG----UUUGUGAAGUC	(21-1)
	DECOY	AAGUCCCUCCGGAGAAACAAUUCAG	AT1G78830.1(112-136 of 1598 nt)	CDS	5'UTR/CDS/3'UTR
	MATCH	X::::::.:: :::::X:::::
*	QUERY	CUCAGGGGGGU---UUGUGAAGUC	(21-1)
	DECOY	ACGUCCCUCCAUGAAACACCUCAG	AT5G01730.1(2623-2646 of 3700 nt)	CDS	-/CDS/3'UTR
	MATCH	XX:::::.::: :::::X::::
71.ath-miR164b	UGGAGAAGCAGGGCACGUGCA(21 nt)
*	QUERY	ACGUGCACGG----GACGAAGAGGU	(21-1)
	DECOY	GGCGCGUGCCUUAUCUGCUUCUCUC	AT4G03280.1(25-49 of 1004 nt)	5'UTR	5'UTR/CDS/3'UTR
	MATCH	X::.:::::: :::::::::.X
72.ath-miR860	UCAAUAGAUUGGACUAUGUAU(21 nt)
*	QUERY	UAUGUAUCAGG---UUAGAUAACU	(21-1)
	DECOY	AUACAUAGUUGGAGAAUCUAUUGG	AT5G41130.1(550-573 of 2228 nt)	CDS	5'UTR/CDS/3'UTR
	MATCH	:::::::::.X :::::::::.
*	QUERY	UAUGUAUCAGG---UUAGAUAACU	(21-1)
	DECOY	AUACAUAGUUGGAGAAUCUAUUGG	AT5G41130.2(550-573 of 2297 nt)	CDS	5'UTR/CDS/3'UTR
	MATCH	:::::::::.X :::::::::.
73.ath-miR854c	GAUGAGGAUAGGGAGGAGGAG(21 nt)
*	QUERY	GAGGAGGAGG---GAUAGGAGUAG	(21-1)
	DECOY	CUCCUCCUCCGAUCUAUCCACCUC	AT5G26080.1(227-250 of 426 nt)	CDS	-/CDS/-
	MATCH	:::::::::: ::::::X:X::
*	QUERY	GAGGAGGAGG---GAUAGGAGUAG	(21-1)
	DECOY	CUCCUACUCCGAUCUAUCCUCCUC	AT3G20850.1(254-277 of 405 nt)	CDS	-/CDS/-
	MATCH	:::::X:::: ::::::::X::
*	QUERY	GAGGAGGAGGG---AUAGGAGUAG	(21-1)
	DECOY	CUCUUCCUACCGAUUAUCCUCAUG	AT5G40890.1(1755-1778 of 2947 nt)	CDS	5'UTR/CDS/3'UTR
	MATCH	:::.::::X:: :::::::::X
*	QUERY	GAGGAGGAGGG---AUAGGAGUAG	(21-1)
	DECOY	CUCUUCCUACCGAUUAUCCUCAUG	AT5G40890.2(1445-1468 of 2669 nt)	CDS	5'UTR/CDS/3'UTR
	MATCH	:::.::::X:: :::::::::X
74.ath-miR169e	UGAGCCAAGGAUGACUUGCCG(21 nt)
*	QUERY	GCCGUUCAGUA---GGAACCGAGU	(21-1)
	DECOY	AGGCAAGUCAUUAACGUCGGCUCA	AT1G01920.1(704-727 of 1873 nt)	CDS	5'UTR/CDS/3'UTR
	MATCH	X:::::::::: :X:X::::::
75.ath-miR2111a*	GUCCUCGGGAUGCGGAUUACC(21 nt)
*	QUERY	CCAUUAGGCG---UAGGGCUCCUG	(21-1)
	DECOY	ACUAUUCCGCCCAAUCCAGAGGAC	AT2G38440.1(3372-3395 of 4791 nt)	CDS	5'UTR/CDS/3'UTR
	MATCH	XX::X::::: ::::X::::::
76.ath-miR831	UGAUCUCUUCGUACUCUUCUUG(22 nt)
*	QUERY	GUUCUUCUCAU----GCUUCUCUAGU	(22-1)
	DECOY	CAAGAAGAGUUUGUUCGAAGAGAUAG	AT2G35340.1(720-745 of 3369 nt)	CDS	5'UTR/CDS/3'UTR
	MATCH	::::::::::X :::::::::X.
77.ath-miR825	UUCUCAAGAAGGUGCAUGAAC(21 nt)
*	QUERY	CAAGUACGUG---GAAGAACUCUU	(21-1)
	DECOY	GUUCGUGCUCUCCCUUCUUAAGAA	AT3G01760.1(510-533 of 1368 nt)	CDS	-/CDS/-
	MATCH	::::.:::X: ::::::X::::
78.ath-miR447c-5p	CCCCUUACAAUGUCGAGUAAA(21 nt)
*	QUERY	AAAUGAGCUG---UAACAUUCCCC	(21-1)
	DECOY	UUUCCUCGACUUCAUUGUGUGGGG	AT5G54260.1(892-915 of 2574 nt)	CDS	5'UTR/CDS/3'UTR
	MATCH	:::X:::::: :::::.X::::
79.ath-miR164a	UGGAGAAGCAGGGCACGUGCA(21 nt)
*	QUERY	ACGUGCACGG----GACGAAGAGGU	(21-1)
	DECOY	GGCGCGUGCCUUAUCUGCUUCUCUC	AT4G03280.1(25-49 of 1004 nt)	5'UTR	5'UTR/CDS/3'UTR
	MATCH	X::.:::::: :::::::::.X
80.ath-miR170	UGAUUGAGCCGUGUCAAUAUC(21 nt)
*	QUERY	CUAUAACUGU----GCCGAGUUAGU	(21-1)
	DECOY	GAUAUGGACAAAAGCGGGUCAAUCA	AT4G04710.1(1033-1057 of 1728 nt)	CDS	-/CDS/-
	MATCH	:::::X:::: :::X:::::::
*	QUERY	CUAUAACUGU----GCCGAGUUAGU	(21-1)
	DECOY	GAUACUGACAAAAGCGGCACAAUCA	AT4G21940.1(1283-1307 of 1959 nt)	CDS	5'UTR/CDS/3'UTR
	MATCH	::::X::::: ::::X::::::
*	QUERY	CUAUAACUGU----GCCGAGUUAGU	(21-1)
	DECOY	GAUACUGACAAAAGCGGCACAAUCA	AT4G21940.2(1288-1312 of 2006 nt)	CDS	5'UTR/CDS/3'UTR
	MATCH	::::X::::: ::::X::::::
*	QUERY	CUAUAACUGUG---CCGAGUUAGU	(21-1)
	DECOY	GAUUUUGAUACACGGGCUCAAUCG	AT1G02910.1(1116-1139 of 1557 nt)	CDS	5'UTR/CDS/3'UTR
	MATCH	:::X::::.:: :::::::::.
*	QUERY	CUAUAACUGU----GCCGAGUUAGU	(21-1)
	DECOY	AAUAUUGACAAGAUCGGCUCAGUUA	AT1G66900.1(798-822 of 1398 nt)	CDS	5'UTR/CDS/3'UTR
	MATCH	X::::::::: :::::::.:.:
*	QUERY	CUAUAACUGU---GCCGAGUUAGU	(21-1)
	DECOY	GAUAUUGAUAUCUCGGAACAAUCA	AT1G78540.1(1652-1675 of 2348 nt)	CDS	5'UTR/CDS/3'UTR
	MATCH	::::::::.: :::XX::::::
*	QUERY	CUAUAACUGU---GCCGAGUUAGU	(21-1)
	DECOY	GAUAUUGAUAUCUCGGAACAAUCA	AT1G78540.2(1664-1687 of 2478 nt)	CDS	5'UTR/CDS/3'UTR
	MATCH	::::::::.: :::XX::::::
81.ath-miR851-3p	UGGGUGGCAAACAAAGACGAC(21 nt)
*	QUERY	CAGCAGAAAC---AAACGGUGGGU	(21-1)
	DECOY	GUCCUCUUUGCCGUUUUUCACCCA	AT3G51325.1(462-485 of 704 nt)	CDS	5'UTR/CDS/3'UTR
	MATCH	:::X:::::: :::X.::::::
82.ath-miR834	UGGUAGCAGUAGCGGUGGUAA(21 nt)
*	QUERY	AAUGGUGGCGA---UGACGAUGGU	(21-1)
	DECOY	UUACCACUUCUCAAACUGCUACAU	AT3G51490.2(61-84 of 2582 nt)	5'UTR	5'UTR/CDS/3'UTR
	MATCH	:::::::.X:: ::::::::XX
*	QUERY	AAUGGUGGCG---AUGACGAUGGU	(21-1)
	DECOY	UUACCGCCGCAGUUACUGCUGCAG	AT1G48860.1(686-709 of 1886 nt)	CDS	5'UTR/CDS/3'UTR
	MATCH	:::::.:::: :::::::.:X.
*	QUERY	AAUGGUGGCG---AUGACGAUGGU	(21-1)
	DECOY	UUACCGCCGCAGUUACUGCUGCAG	AT1G48860.2(580-603 of 1837 nt)	CDS	5'UTR/CDS/3'UTR
	MATCH	:::::.:::: :::::::.:X.
83.ath-miR166e	UCGGACCAGGCUUCAUUCCCC(21 nt)
*	QUERY	CCCCUUACUU---CGGACCAGGCU	(21-1)
	DECOY	UGGGAAUGAAAUUGCCUGGUCCUU	AT4G36020.1(1063-1086 of 1285 nt)	3'UTR	5'UTR/CDS/3'UTR
	MATCH	X::::::::: :::::::::XX
84.ath-miR837-5p	AUCAGUUUCUUGUUCGUUUCA(21 nt)
*	QUERY	ACUUUGCUUGU---UCUUUGACUA	(21-1)
	DECOY	AAAAACGGACAGCCAGAAACUGAU	AT5G01360.1(424-447 of 1482 nt)	CDS	5'UTR/CDS/3'UTR
	MATCH	XX:::::.::: ::::::::::
*	QUERY	ACUUUGCUUGU---UCUUUGACUA	(21-1)
	DECOY	AAAAACGGACAGCCAGAAACUGAU	AT5G01360.2(424-447 of 1092 nt)	CDS	5'UTR/CDS/3'UTR
	MATCH	XX:::::.::: ::::::::::
*	QUERY	ACUUUGCUUGU---UCUUUGACUA	(21-1)
	DECOY	UGAAGCGAACAUCAAGAAACUUAA	AT3G29720.1(519-542 of 663 nt)	CDS	-/CDS/-
	MATCH	::::.:::::: :::::::X:X
85.ath-miR5028	AAUUGGGUUUAUGCUAGAGUU(21 nt)
*	QUERY	UUGAGAUCGUA----UUUGGGUUAA	(21-1)
	DECOY	AACUCUAGCUUUGCCAAACCCAAAA	AT4G38380.1(285-309 of 1913 nt)	CDS	5'UTR/CDS/-
	MATCH	:::::::::X: ::::::::XX
86.ath-miR835-5p	UUCUUGCAUAUGUUCUUUAUC(21 nt)
*	QUERY	CUAUUUCUUG---UAUACGUUCUU	(21-1)
	DECOY	CAUAAGGAACCAUAUAUGCAAGAA	AT1G36925.1(364-387 of 525 nt)	CDS	-/CDS/-
	MATCH	X::::.:::: :::::::::::
87.ath-miR166a	UCGGACCAGGCUUCAUUCCCC(21 nt)
*	QUERY	CCCCUUACUU---CGGACCAGGCU	(21-1)
	DECOY	UGGGAAUGAAAUUGCCUGGUCCUU	AT4G36020.1(1063-1086 of 1285 nt)	3'UTR	5'UTR/CDS/3'UTR
	MATCH	X::::::::: :::::::::XX
88.ath-miR849	UAACUAAACAUUGGUGUAGUA(21 nt)
*	QUERY	AUGAUGUGGUU---ACAAAUCAAU	(21-1)
	DECOY	CUCUACACCAAAUAUAUAUAGUUA	AT1G07480.2(1047-1070 of 2066 nt)	CDS	5'UTR/CDS/3'UTR
	MATCH	XX::::::::: :X:X::::::
*	QUERY	AUGAUGUGGUU---ACAAAUCAAU	(21-1)
	DECOY	CUCUACACCAAAUAUAUAUAGUUA	AT1G07480.1(953-976 of 1972 nt)	CDS	5'UTR/CDS/3'UTR
	MATCH	XX::::::::: :X:X::::::
*	QUERY	AUGAUGUGGU---UACAAAUCAAU	(21-1)
	DECOY	GACUAUACCAGACAAGUUUAGUUC	AT5G37030.1(96-119 of 1917 nt)	CDS	-/CDS/-
	MATCH	X::::.:::: :X::::::::X
89.ath-miR867	UUGAACAUGGUUUAUUAGGAA(21 nt)
*	QUERY	AAGGAUUAUUU---GGUACAAGUU	(21-1)
	DECOY	UUACUAAUAAAUGGCCUUAUUCAA	AT3G06410.1(1856-1879 of 1881 nt)	3'UTR	5'UTR/CDS/3'UTR
	MATCH	::X:::::::: ::X:X:::::
90.ath-miR169f	UGAGCCAAGGAUGACUUGCCG(21 nt)
*	QUERY	GCCGUUCAGUA---GGAACCGAGU	(21-1)
	DECOY	AGGCAAGUCAUUAACGUCGGCUCA	AT1G01920.1(704-727 of 1873 nt)	CDS	5'UTR/CDS/3'UTR
	MATCH	X:::::::::: :X:X::::::
91.ath-miR863-5p	UUAUGUCUUGUUGAUCUCAAU(21 nt)
*	QUERY	UAACUCUAGUU---GUUCUGUAUU	(21-1)
	DECOY	AUUGAGGUCAAGAACAAGACUUAC	AT2G27610.1(2212-2235 of 2607 nt)	CDS	-/CDS/-
	MATCH	::::::.:::: ::::::X::X
*	QUERY	UAACUCUAGUU----GUUCUGUAUU	(21-1)
	DECOY	GGUUAGAUCAAAUCCCAAGACAUAA	AT1G64260.1(1559-1583 of 2160 nt)	CDS	-/CDS/-
	MATCH	.X:X::::::: ::::::::::
92.ath-miR172b	AGAAUCUUGAUGAUGCUGCAU(21 nt)
*	QUERY	UACGUCGUAGU---AGUUCUAAGA	(21-1)
	DECOY	CUGCAGCCUCACACUCAAGAUUUC	AT2G29070.1(513-536 of 1169 nt)	CDS	5'UTR/CDS/3'UTR
	MATCH	X::::::X::: ::::::::.X
*	QUERY	UACGUCGUAGU---AGUUCUAAGA	(21-1)
	DECOY	CUGCAGCCUCACACUCAAGAUUUC	AT2G29070.2(437-460 of 1231 nt)	CDS	5'UTR/CDS/3'UTR
	MATCH	X::::::X::: ::::::::.X
93.ath-miR779.2	UGAUUGGAAAUUUCGUUGACU(21 nt)
*	QUERY	UCAGUUGCUU---UAAAGGUUAGU	(21-1)
	DECOY	UCUCAACGAACGAAUUUCGAAUCA	AT3G47080.1(104-127 of 2026 nt)	5'UTR	5'UTR/CDS/3'UTR
	MATCH	XX:::::::: :::::X:::::
*	QUERY	UCAGUUGCUUU---AAAGGUUAGU	(21-1)
	DECOY	AGUCAAAGAAAGCCUUUUCAUUCA	AT5G14600.1(177-200 of 1241 nt)	CDS	5'UTR/CDS/3'UTR
	MATCH	::::::X:::: :::.::X:::
94.ath-miR399a	UGCCAAAGGAGAUUUGCCCUG(21 nt)
*	QUERY	GUCCCGUUUAG---AGGAAACCGU	(21-1)
	DECOY	UUGGGCAACUUCUAUCCUUUGGCA	AT3G09922.1(236-259 of 542 nt)	CDS	5'UTR/CDS/3'UTR
	MATCH	.X::::::X:. ::::::::::
*	QUERY	GUCCCGUUUAG---AGGAAACCGU	(21-1)
	DECOY	UUGGGCAACUUCGAUCCUUUGGCA	AT5G03545.1(444-467 of 695 nt)	CDS	5'UTR/CDS/3'UTR
	MATCH	.X::::::X:. ::::::::::
95.ath-miR447c-3p	UUGGGGACGACAUCUUUUGUUG(22 nt)
*	QUERY	GUUGUUUUCUA-----CAGCAGGGGUU	(22-1)
	DECOY	AAACAAAAGUUCCCUGGUCUUCCCCAA	AT4G13240.1(1099-1125 of 1762 nt)	CDS	-/CDS/3'UTR
	MATCH	X::::::::X: :::X:::::::
96.ath-miR157b	UUGACAGAAGAUAGAGAGCAC(21 nt)
*	QUERY	CACGAGAGAU---AGAAGACAGUU	(21-1)
	DECOY	GUGCUCUCUUCUCUCUUCUGGCAA	AT4G31340.2(1398-1421 of 1889 nt)	CDS	5'UTR/CDS/3'UTR
	MATCH	:::::::::X :::::::X:::
97.ath-miR870	UAAUUUGGUGUUUCUUCGAUC(21 nt)
*	QUERY	CUAGCUUCUU---UGUGGUUUAAU	(21-1)
	DECOY	GAUCGAAGAAGGUACAGCAAACUU	AT1G16760.1(1326-1349 of 2277 nt)	CDS	-/CDS/-
	MATCH	:::::::::: :::X::::X:X
98.ath-miR827	UUAGAUGACCAUCAACAAACU(21 nt)
*	QUERY	UCAAACAACU---ACCAGUAGAUU	(21-1)
	DECOY	UGUUUGUUCAGAGUGUUCAUCUAA	AT4G03410.2(1750-1773 of 1883 nt)	CDS	5'UTR/CDS/3'UTR
	MATCH	X:::::::X: ::X::::::::
*	QUERY	UCAAACAACUA---CCAGUAGAUU	(21-1)
	DECOY	AGUUGAUUGAUUGAGGUCAUCUGA	AT1G14060.1(813-836 of 877 nt)	3'UTR	5'UTR/CDS/3'UTR
	MATCH	::::XX::::: ::::::::.:
99.ath-miR167b	UGAAGCUGCCAGCAUGAUCUA(21 nt)
*	QUERY	AUCUAGUACG---ACCGUCGAAGU	(21-1)
	DECOY	UUGAUGAUGCAUUUGACAGCUUCA	AT1G78150.3(319-342 of 1061 nt)	CDS	5'UTR/CDS/3'UTR
	MATCH	:X:::X:::: ::X::::::::
*	QUERY	AUCUAGUACG---ACCGUCGAAGU	(21-1)
	DECOY	UAGAUUUUGCCCUUGGAAGCUUCA	AT5G41970.1(829-852 of 1434 nt)	CDS	5'UTR/CDS/3'UTR
	MATCH	:::::.X::: :::X:::::::
*	QUERY	AUCUAGUACGA---CCGUCGAAGU	(21-1)
	DECOY	UAUAUGAUGCUUGUGGCUGCUUCA	AT3G42170.1(1427-1450 of 2452 nt)	CDS	5'UTR/CDS/3'UTR
	MATCH	::X::X::::: :::X::::::
*	QUERY	AUCUAGUACG---ACCGUCGAAGU	(21-1)
	DECOY	UAGAUCUUGCAAGUGGCAGAUUGU	AT1G55350.4(5957-5980 of 7360 nt)	CDS	5'UTR/CDS/3'UTR
	MATCH	::::::X::: ::::::X::XX
*	QUERY	AUCUAGUACG---ACCGUCGAAGU	(21-1)
	DECOY	UAGAUCUUGCAAGUGGCAGAUUGU	AT1G55350.5(6146-6169 of 7308 nt)	CDS	5'UTR/CDS/3'UTR
	MATCH	::::::X::: ::::::X::XX
*	QUERY	AUCUAGUACG---ACCGUCGAAGU	(21-1)
	DECOY	UAGAUCUUGCAAGUGGCAGAUUGU	AT1G55350.3(5751-5774 of 7220 nt)	CDS	5'UTR/CDS/3'UTR
	MATCH	::::::X::: ::::::X::XX
*	QUERY	AUCUAGUACG---ACCGUCGAAGU	(21-1)
	DECOY	UAGAUCUUGCAAGUGGCAGAUUGU	AT1G55350.1(5751-5774 of 7154 nt)	CDS	5'UTR/CDS/3'UTR
	MATCH	::::::X::: ::::::X::XX
*	QUERY	AUCUAGUACG---ACCGUCGAAGU	(21-1)
	DECOY	UAGAUCUUGCAAGUGGCAGAUUGU	AT1G55350.2(5751-5774 of 7133 nt)	CDS	5'UTR/CDS/3'UTR
	MATCH	::::::X::: ::::::X::XX
100.ath-miR823	UGGGUGGUGAUCAUAUAAGAU(21 nt)
*	QUERY	UAGAAUAUACU---AGUGGUGGGU	(21-1)
	DECOY	AUCAUAUCUCAAGUUCACCACCCA	AT4G13660.1(75-98 of 1206 nt)	5'UTR	5'UTR/CDS/3'UTR
	MATCH	:::X:::X:X: ::::::::::
101.ath-miR2111b	UAAUCUGCAUCCUGAGGUUUA(21 nt)
*	QUERY	AUUUGGAGUCC---UACGUCUAAU	(21-1)
	DECOY	UAAACAUCAUGUUGAUGGAGAUUA	AT1G21410.1(1243-1266 of 1408 nt)	3'UTR	5'UTR/CDS/3'UTR
	MATCH	:::::X:::X: :::X::::::
102.ath-miR781	UUAGAGUUUUCUGGAUACUUA(21 nt)
*	QUERY	AUUCAUAGGU---CUUUUGAGAUU	(21-1)
	DECOY	UAAGUAUCGAAGAGAAAGCUCUAA	AT2G16520.1(456-479 of 496 nt)	CDS	5'UTR/CDS/-
	MATCH	::::::::X: ::::.::::::
*	QUERY	AUUCAUAGGU---CUUUUGAGAUU	(21-1)
	DECOY	UAAACAUCCAACUGAAAACUCGAA	AT1G11770.1(305-328 of 1701 nt)	CDS	-/CDS/3'UTR
	MATCH	:::XX::::: ::::::::X::
*	QUERY	AUUCAUAGGUC---UUUUGAGAUU	(21-1)
	DECOY	UCAGUAUCCAGGACAAAAGUCCAA	AT1G11390.1(1233-1256 of 2502 nt)	CDS	5'UTR/CDS/3'UTR
	MATCH	:X::::::::: ::::X::X::
103.ath-miR169g	UGAGCCAAGGAUGACUUGCCG(21 nt)
*	QUERY	GCCGUUCAGUA---GGAACCGAGU	(21-1)
	DECOY	AGGCAAGUCAUUAACGUCGGCUCA	AT1G01920.1(704-727 of 1873 nt)	CDS	5'UTR/CDS/3'UTR
	MATCH	X:::::::::: :X:X::::::
104.ath-miR394b	UUGGCAUUCUGUCCACCUCC(20 nt)
*	QUERY	CCUCCACCUG---UCUUACGGUU	(20-1)
	DECOY	GGAGGUGGAGCCAAGAAUGACAA	AT2G21370.2(1329-1351 of 1600 nt)	CDS	5'UTR/CDS/3'UTR
	MATCH	:::::::::X ::::::X:::
*	QUERY	CCUCCACCUG---UCUUACGGUU	(20-1)
	DECOY	GGAGGUGGAGCCAAGAAUGACAA	AT2G21370.1(1309-1331 of 1561 nt)	CDS	5'UTR/CDS/3'UTR
	MATCH	:::::::::X ::::::X:::
*	QUERY	CCUCCACCUG---UCUUACGGUU	(20-1)
	DECOY	AGAGGUGGAUCAGAGACUGCCAA	AT5G47160.1(688-710 of 1248 nt)	CDS	-/CDS/-
	MATCH	X::::::::. :::X::::::
105.ath-miR157a	UUGACAGAAGAUAGAGAGCAC(21 nt)
*	QUERY	CACGAGAGAU---AGAAGACAGUU	(21-1)
	DECOY	GUGCUCUCUUCUCUCUUCUGGCAA	AT4G31340.2(1398-1421 of 1889 nt)	CDS	5'UTR/CDS/3'UTR
	MATCH	:::::::::X :::::::X:::
106.ath-miR854d	GAUGAGGAUAGGGAGGAGGAG(21 nt)
*	QUERY	GAGGAGGAGG---GAUAGGAGUAG	(21-1)
	DECOY	CUCCUCCUCCGAUCUAUCCACCUC	AT5G26080.1(227-250 of 426 nt)	CDS	-/CDS/-
	MATCH	:::::::::: ::::::X:X::
*	QUERY	GAGGAGGAGG---GAUAGGAGUAG	(21-1)
	DECOY	CUCCUACUCCGAUCUAUCCUCCUC	AT3G20850.1(254-277 of 405 nt)	CDS	-/CDS/-
	MATCH	:::::X:::: ::::::::X::
*	QUERY	GAGGAGGAGGG---AUAGGAGUAG	(21-1)
	DECOY	CUCUUCCUACCGAUUAUCCUCAUG	AT5G40890.1(1755-1778 of 2947 nt)	CDS	5'UTR/CDS/3'UTR
	MATCH	:::.::::X:: :::::::::X
*	QUERY	GAGGAGGAGGG---AUAGGAGUAG	(21-1)
	DECOY	CUCUUCCUACCGAUUAUCCUCAUG	AT5G40890.2(1445-1468 of 2669 nt)	CDS	5'UTR/CDS/3'UTR
	MATCH	:::.::::X:: :::::::::X
107.ath-miR319b	UUGGACUGAAGGGAGCUCCCU(21 nt)
*	QUERY	UCCCUCGAGGG---AAGUCAGGUU	(21-1)
	DECOY	UGGGAGCUCGCGAAUUCAGUCUAC	AT3G14000.1(709-732 of 1484 nt)	CDS	5'UTR/CDS/3'UTR
	MATCH	X::::::::X: :::::::.:X
*	QUERY	UCCCUCGAGGG---AAGUCAGGUU	(21-1)
	DECOY	UGGGAGCUCGCGAAUUCAGUCUAC	AT3G14000.2(1120-1143 of 1892 nt)	CDS	5'UTR/CDS/3'UTR
	MATCH	X::::::::X: :::::::.:X
108.ath-miR832-3p	UUGAUUCCCAAUCCAAGCAAG(21 nt)
*	QUERY	GAACGAACCUA---ACCCUUAGUU	(21-1)
	DECOY	GUUGCUUGGAUCAUUUGGAAUUAA	AT1G50240.2(3111-3134 of 4053 nt)	CDS	5'UTR/CDS/3'UTR
	MATCH	X:::::::::: :X:::::.::
*	QUERY	GAACGAACCUA---ACCCUUAGUU	(21-1)
	DECOY	UAUGUUUGGAUGAAUGGGAAUCAG	AT1G77740.1(639-662 of 2698 nt)	CDS	5'UTR/CDS/3'UTR
	MATCH	.X::.:::::: :::::::::.
*	QUERY	GAACGAACCU---AACCCUUAGUU	(21-1)
	DECOY	CCUCCUUGGACAAUUGGAAAUCAA	AT3G27510.1(2063-2086 of 2123 nt)	CDS	5'UTR/CDS/3'UTR
	MATCH	:X:X:::::: ::::X::::::
*	QUERY	GAACGAACCU---AACCCUUAGUU	(21-1)
	DECOY	UGUGUUUGGAAAAUUGGGAUUCAA	AT3G46650.1(1099-1122 of 1416 nt)	CDS	-/CDS/3'UTR
	MATCH	.X::.::::: ::::::X::::
109.ath-miR319a	UUGGACUGAAGGGAGCUCCCU(21 nt)
*	QUERY	UCCCUCGAGGG---AAGUCAGGUU	(21-1)
	DECOY	UGGGAGCUCGCGAAUUCAGUCUAC	AT3G14000.1(709-732 of 1484 nt)	CDS	5'UTR/CDS/3'UTR
	MATCH	X::::::::X: :::::::.:X
*	QUERY	UCCCUCGAGGG---AAGUCAGGUU	(21-1)
	DECOY	UGGGAGCUCGCGAAUUCAGUCUAC	AT3G14000.2(1120-1143 of 1892 nt)	CDS	5'UTR/CDS/3'UTR
	MATCH	X::::::::X: :::::::.:X
110.ath-miR399b	UGCCAAAGGAGAGUUGCCCUG(21 nt)
*	QUERY	GUCCCGUUGAG---AGGAAACCGU	(21-1)
	DECOY	UUGGGCAACUUCUAUCCUUUGGCA	AT3G09922.1(236-259 of 542 nt)	CDS	5'UTR/CDS/3'UTR
	MATCH	.X::::::::. ::::::::::
*	QUERY	GUCCCGUUGAG---AGGAAACCGU	(21-1)
	DECOY	UUGGGCAACUUCGAUCCUUUGGCA	AT5G03545.1(444-467 of 695 nt)	CDS	5'UTR/CDS/3'UTR
	MATCH	.X::::::::. ::::::::::
*	QUERY	GUCCCGUUGAG---AGGAAACCGU	(21-1)
	DECOY	UUGGGCCACUCGUGUUCUUUGGCA	AT1G21930.1(215-238 of 532 nt)	CDS	5'UTR/CDS/3'UTR
	MATCH	.X::::X:::: :.::::::::
*	QUERY	GUCCCGUUGAG---AGGAAACCGU	(21-1)
	DECOY	AAGGGCCACUAGGUUCCUUUGGCG	AT2G19950.1(2148-2171 of 2558 nt)	CDS	5'UTR/CDS/3'UTR
	MATCH	X:::::X:::X :::::::::.
*	QUERY	GUCCCGUUGAG---AGGAAACCGU	(21-1)
	DECOY	AAGGGCCACUAGGUUCCUUUGGCG	AT2G19950.2(2187-2210 of 2617 nt)	CDS	5'UTR/CDS/3'UTR
	MATCH	X:::::X:::X :::::::::.
111.ath-miR841b	UACGAGCCACUGGAAACUGAA(21 nt)
*	QUERY	AAGUCAAAGG---UCACCGAGCAU	(21-1)
	DECOY	UUCAGUAUCCUUCAGUGGCUCGUU	AT4G19910.1(693-716 of 726 nt)	CDS	-/CDS/-
	MATCH	::::::X::: ::::::::::X
*	QUERY	AAGUCAAAGG---UCACCGAGCAU	(21-1)
	DECOY	UUCAGCCUCCUCGAGUGGCUCGGA	AT2G01100.2(773-796 of 1173 nt)	CDS	5'UTR/CDS/3'UTR
	MATCH	:::::XX::: :::::::::X:
*	QUERY	AAGUCAAAGG---UCACCGAGCAU	(21-1)
	DECOY	UUCAGCCUCCUCGAGUGGCUCGGA	AT2G01100.1(738-761 of 1211 nt)	CDS	5'UTR/CDS/3'UTR
	MATCH	:::::XX::: :::::::::X:
*	QUERY	AAGUCAAAGG---UCACCGAGCAU	(21-1)
	DECOY	UUCAGCCUCCUCGAGUGGCUCGGA	AT2G01100.3(1154-1177 of 1554 nt)	CDS	5'UTR/CDS/3'UTR
	MATCH	:::::XX::: :::::::::X:
*	QUERY	AAGUCAAAGGU---CACCGAGCAU	(21-1)
	DECOY	UACAGUCUCCAUUCGUGGCUCGGC	AT5G38630.1(492-515 of 1516 nt)	CDS	5'UTR/CDS/3'UTR
	MATCH	:X::::X:::: ::::::::XX
*	QUERY	AAGUCAAAGG---UCACCGAGCAU	(21-1)
	DECOY	UUCAGUUUUCGUCAGUGGGUCGAU	AT4G01020.1(394-417 of 5489 nt)	CDS	-/CDS/3'UTR
	MATCH	::::::::.: :::::X:::XX
*	QUERY	AAGUCAAAGG---UCACCGAGCAU	(21-1)
	DECOY	UUCAGUUUUCGUCAGUGGGUCGAU	AT5G10370.1(403-426 of 5484 nt)	CDS	-/CDS/3'UTR
	MATCH	::::::::.: :::::X:::XX
*	QUERY	AAGUCAAAGGU---CACCGAGCAU	(21-1)
	DECOY	UUCGGUUUCCCACGGUGGCUCGAG	AT2G43900.1(3091-3114 of 4212 nt)	CDS	5'UTR/CDS/3'UTR
	MATCH	:::.::::::X ::::::::X.
112.ath-miR846	UUGAAUUGAAGUGCUUGAAUU(21 nt)
*	QUERY	UUAAGUUCGUG----AAGUUAAGUU	(21-1)
	DECOY	AAUUCAAGCAAGCCUUUCAAUUAAA	AT2G25730.1(5870-5894 of 7844 nt)	CDS	-/CDS/3'UTR
	MATCH	::::::::::X :::::::X::
*	QUERY	UUAAGUUCGUG----AAGUUAAGUU	(21-1)
	DECOY	AAUUCAAGCAAGCCUUUCAAUUAAA	AT2G25730.2(6170-6194 of 8028 nt)	CDS	5'UTR/CDS/3'UTR
	MATCH	::::::::::X :::::::X::
*	QUERY	UUAAGUUCGUG---AAGUUAAGUU	(21-1)
	DECOY	GAUUCAAGGACGAAUCCAAUUCAA	AT4G03840.1(3939-3962 of 3998 nt)	-	-/-/-
	MATCH	.:::::::X:: :X::::::::
113.ath-miR397b	UCAUUGAGUGCAUCGUUGAUG(21 nt)
*	QUERY	GUAGUUGCUA---CGUGAGUUACU	(21-1)
	DECOY	CAUCGACGAUAUGGCAAUCAAUAU	AT5G51540.1(1956-1979 of 2290 nt)	CDS	5'UTR/CDS/3'UTR
	MATCH	::::.::::: :::X:::::XX
114.ath-miR859	UCUCUCUGUUGUGAAGUCAAA(21 nt)
*	QUERY	AAACUGAAGUG---UUGUCUCUCU	(21-1)
	DECOY	UUUGAGUUCACUGAAACUGAGAGA	AT1G16720.1(1025-1048 of 2100 nt)	CDS	5'UTR/CDS/3'UTR
	MATCH	:::::X::::: :::X::::::
*	QUERY	AAACUGAAGU---GUUGUCUCUCU	(21-1)
	DECOY	UUUGUCUUCAGUGCAAAAGAGACA	AT2G01870.1(656-679 of 936 nt)	3'UTR	5'UTR/CDS/3'UTR
	MATCH	::::X::::: :::X:::::X:
115.ath-miR842	UCAUGGUCAGAUCCGUCAUCC(21 nt)
*	QUERY	CCUACUGCCUA---GACUGGUACU	(21-1)
	DECOY	GGAUGAAGGAAAAACUGACCAUGC	AT2G37300.2(570-593 of 1025 nt)	CDS	-/CDS/3'UTR
	MATCH	::::::X:::X :::::::::X
*	QUERY	CCUACUGCCUA---GACUGGUACU	(21-1)
	DECOY	GGAUGAAGGAAAAACUGACCAUGC	AT2G37300.1(798-821 of 1221 nt)	CDS	5'UTR/CDS/3'UTR
	MATCH	::::::X:::X :::::::::X
*	QUERY	CCUACUGCCU---AGACUGGUACU	(21-1)
	DECOY	GCAUGACGAAACCUCUGACCAUGC	AT3G45260.1(1686-1709 of 1885 nt)	3'UTR	5'UTR/CDS/3'UTR
	MATCH	:X::::::X: ::::::::::X
116.ath-miR773b	UUUGAUUCCAGCUUUUGUCUC(21 nt)
*	QUERY	CUCUGUUUUCG---ACCUUAGUUU	(21-1)
	DECOY	CAGAAAAAAGCACCUGGAAUCAAU	AT5G13010.1(155-178 of 4306 nt)	5'UTR	5'UTR/CDS/3'UTR
	MATCH	X:::X:::::: :::::::::X
*	QUERY	CUCUGUUUUC---GACCUUAGUUU	(21-1)
	DECOY	AAGAAAGAAGAUACUGGAAUCAAA	AT5G03455.1(352-375 of 633 nt)	CDS	5'UTR/CDS/3'UTR
	MATCH	X:::X:.::: :::::::::::
117.ath-miR851-5p	UCUCGGUUCGCGAUCCACAAG(21 nt)
*	QUERY	GAACACCUAG---CGCUUGGCUCU	(21-1)
	DECOY	AUUGUGUAUCAAAGCGAACACAGA	AT2G40130.2(1896-1919 of 3037 nt)	CDS	5'UTR/CDS/3'UTR
	MATCH	X:::::X::: ::::::XX:::
*	QUERY	GAACACCUAG---CGCUUGGCUCU	(21-1)
	DECOY	AUUGUGUAUCAAAGCGAACACAGA	AT2G40130.1(1892-1915 of 3033 nt)	3'UTR	5'UTR/CDS/3'UTR
	MATCH	X:::::X::: ::::::XX:::
*	QUERY	GAACACCUAG---CGCUUGGCUCU	(21-1)
	DECOY	UUUGUGGAUCCAUGAGAACAAAGA	AT1G17830.1(398-421 of 1589 nt)	CDS	5'UTR/CDS/3'UTR
	MATCH	.::::::::: :X::::XX:::
118.ath-miR167a	UGAAGCUGCCAGCAUGAUCUA(21 nt)
*	QUERY	AUCUAGUACG---ACCGUCGAAGU	(21-1)
	DECOY	UUGAUGAUGCAUUUGACAGCUUCA	AT1G78150.3(319-342 of 1061 nt)	CDS	5'UTR/CDS/3'UTR
	MATCH	:X:::X:::: ::X::::::::
*	QUERY	AUCUAGUACG---ACCGUCGAAGU	(21-1)
	DECOY	UAGAUUUUGCCCUUGGAAGCUUCA	AT5G41970.1(829-852 of 1434 nt)	CDS	5'UTR/CDS/3'UTR
	MATCH	:::::.X::: :::X:::::::
*	QUERY	AUCUAGUACGA---CCGUCGAAGU	(21-1)
	DECOY	UAUAUGAUGCUUGUGGCUGCUUCA	AT3G42170.1(1427-1450 of 2452 nt)	CDS	5'UTR/CDS/3'UTR
	MATCH	::X::X::::: :::X::::::
*	QUERY	AUCUAGUACG---ACCGUCGAAGU	(21-1)
	DECOY	UAGAUCUUGCAAGUGGCAGAUUGU	AT1G55350.4(5957-5980 of 7360 nt)	CDS	5'UTR/CDS/3'UTR
	MATCH	::::::X::: ::::::X::XX
*	QUERY	AUCUAGUACG---ACCGUCGAAGU	(21-1)
	DECOY	UAGAUCUUGCAAGUGGCAGAUUGU	AT1G55350.5(6146-6169 of 7308 nt)	CDS	5'UTR/CDS/3'UTR
	MATCH	::::::X::: ::::::X::XX
*	QUERY	AUCUAGUACG---ACCGUCGAAGU	(21-1)
	DECOY	UAGAUCUUGCAAGUGGCAGAUUGU	AT1G55350.3(5751-5774 of 7220 nt)	CDS	5'UTR/CDS/3'UTR
	MATCH	::::::X::: ::::::X::XX
*	QUERY	AUCUAGUACG---ACCGUCGAAGU	(21-1)
	DECOY	UAGAUCUUGCAAGUGGCAGAUUGU	AT1G55350.1(5751-5774 of 7154 nt)	CDS	5'UTR/CDS/3'UTR
	MATCH	::::::X::: ::::::X::XX
*	QUERY	AUCUAGUACG---ACCGUCGAAGU	(21-1)
	DECOY	UAGAUCUUGCAAGUGGCAGAUUGU	AT1G55350.2(5751-5774 of 7133 nt)	CDS	5'UTR/CDS/3'UTR
	MATCH	::::::X::: ::::::X::XX
119.ath-miR776	UCUAAGUCUUCUAUUGAUGUU(21 nt)
*	QUERY	UUGUAGUUAUC---UUCUGAAUCU	(21-1)
	DECOY	AACAUCAACAGGUGAAUACUUAGU	AT4G32710.1(1377-1400 of 1618 nt)	CDS-3'UTR	5'UTR/CDS/3'UTR
	MATCH	::::::::X:: ::X::::::X
120.ath-miR829.1	AGCUCUGAUACCAAAUGAUGGAAU(24 nt)
*	QUERY	UAAGGUAGUAAA-----CCAUAGUCUCGA	(24-1)
	DECOY	AUUUCAUCAUCUUCUUCGUUAUCAGAGCG	AT2G45135.1(197-225 of 816 nt)	CDS	5'UTR/CDS/3'UTR
	MATCH	:::.::::::X: :X:::::::::X
*	QUERY	UAAGGUAGUAAA-----CCAUAGUCUCGA	(24-1)
	DECOY	AUUUCAUCAUCUUCUUCGUUAUCAGAGCG	AT2G45135.2(476-504 of 1095 nt)	CDS	5'UTR/CDS/3'UTR
	MATCH	:::.::::::X: :X:::::::::X
121.ath-miR2938	GAUCUUUUGAGAGGGUUCCAG(21 nt)
*	QUERY	GACCUUGGGA----GAGUUUUCUAG	(21-1)
	DECOY	AUGGAACCCUGGAGCUCAAAUGACU	AT5G23090.3(423-447 of 755 nt)	CDS	5'UTR/CDS/3'UTR
	MATCH	X::::::::: ::::::X::X.
*	QUERY	GACCUUGGGA----GAGUUUUCUAG	(21-1)
	DECOY	AUGGAACCCUGGAGCUCAAAUGACU	AT5G23090.1(503-527 of 835 nt)	CDS	5'UTR/CDS/3'UTR
	MATCH	X::::::::: ::::::X::X.
*	QUERY	GACCUUGGGA----GAGUUUUCUAG	(21-1)
	DECOY	AUGGAACCCUGGAGCUCAAAUGACU	AT5G23090.4(546-570 of 1028 nt)	CDS	5'UTR/CDS/3'UTR
	MATCH	X::::::::: ::::::X::X.
*	QUERY	GACCUUGGGA----GAGUUUUCUAG	(21-1)
	DECOY	AUGGAACCCUGGAGCUCAAAUGACU	AT5G23090.2(549-573 of 1037 nt)	CDS	5'UTR/CDS/3'UTR
	MATCH	X::::::::: ::::::X::X.
*	QUERY	GACCUUGGGA---GAGUUUUCUAG	(21-1)
	DECOY	CUGGAACCCUAAGCUUGAAAGAAG	AT1G76260.1(196-219 of 1416 nt)	CDS	5'UTR/CDS/3'UTR
	MATCH	:::::::::: ::..:::::XX
*	QUERY	GACCUUGGGAG---AGUUUUCUAG	(21-1)
	DECOY	CUGGAACACUCAUAUCAAAAAACG	AT1G18570.1(678-701 of 1654 nt)	CDS	5'UTR/CDS/3'UTR
	MATCH	:::::::X::: ::::::X:XX
122.ath-miR406	UAGAAUGCUAUUGUAAUCCAG(21 nt)
*	QUERY	GACCUAAUGUU---AUCGUAAGAU	(21-1)
	DECOY	UUGGUUUACAAGUCUAGCAUUCAG	AT4G16490.1(1714-1737 of 1862 nt)	3'UTR	5'UTR/CDS/3'UTR
	MATCH	.:::X:::::: ::::::::X.
123.ath-miR169g*	UCCGGCAAGUUGACCUUGGCU(21 nt)
*	QUERY	UCGGUUCCAGU---UGAACGGCCU	(21-1)
	DECOY	AGCCAAGGUAAUGCAAUUGUCGGA	AT1G52060.1(886-909 of 969 nt)	CDS	5'UTR/CDS/-
	MATCH	:::::::::X: :X:::.::::
*	QUERY	UCGGUUCCAGU---UGAACGGCCU	(21-1)
	DECOY	CUCCAAAGUCACAGACAUGCCGGA	AT4G16070.1(1520-1543 of 2288 nt)	CDS	5'UTR/CDS/3'UTR
	MATCH	XX::::X:::: ::X:::::::
*	QUERY	UCGGUUCCAGU---UGAACGGCCU	(21-1)
	DECOY	CUCCAAAGUCACAGACAUGCCGGA	AT4G16070.2(1638-1661 of 2447 nt)	CDS	5'UTR/CDS/3'UTR
	MATCH	XX::::X:::: ::X:::::::
124.ath-miR5016	UUCUUGUGGAUUCCUUGGAAA(21 nt)
*	QUERY	AAAGGUUCCUU---AGGUGUUCUU	(21-1)
	DECOY	UUUCCAAUCAAGACUCCACAAGAA	AT5G11810.1(659-682 of 1248 nt)	CDS	5'UTR/CDS/3'UTR
	MATCH	:::::::XX:: ::::::::::
125.ath-miR775	UUCGAUGUCUAGCAGUGCCA(20 nt)
*	QUERY	ACCGUGACGA---UCUGUAGCUU	(20-1)
	DECOY	UGGCUCUGCUCAAAGACAACGGA	AT1G77870.1(24-46 of 637 nt)	5'UTR	5'UTR/CDS/3'UTR
	MATCH	::::X::::: :::::X::.:
*	QUERY	ACCGUGACGA---UCUGUAGCUU	(20-1)
	DECOY	ACGCACUGCUUUAAGAAAUAGAA	AT1G55970.1(114-136 of 4693 nt)	CDS	-/CDS/3'UTR
	MATCH	XX:::::::: :::X::X:::
126.ath-miR865-3p	UUUUUCCUCAAAUUUAUCCAA(21 nt)
*	QUERY	AACCUAUUUA---AACUCCUUUUU	(21-1)
	DECOY	UUGGAUAAAUGUUUUCAGGUAAAA	AT1G53165.3(1206-1229 of 2619 nt)	CDS	5'UTR/CDS/3'UTR
	MATCH	:::::::::: ::X:::X::::
*	QUERY	AACCUAUUUAA---ACUCCUUUUU	(21-1)
	DECOY	UUGGAUAAAGUGUCUGAGGGAAAA	AT3G13530.1(1432-1455 of 4353 nt)	CDS	-/CDS/3'UTR
	MATCH	:::::::::X: :::::.::::
*	QUERY	AACCUAUUUA---AACUCCUUUUU	(21-1)
	DECOY	UUGGAAAAAUAGUUUGAUGAAAAG	AT2G25015.1(1055-1078 of 1716 nt)	-	-/-/-
	MATCH	:::::X:::: ::::X:::::.
127.ath-miR864-5p	UCAGGUAUGAUUGACUUCAAA(21 nt)
*	QUERY	AAACUUCAGUU-----AGUAUGGACU	(21-1)
	DECOY	CUUGCAGUCAACAAACUCAUACCUGA	AT1G66250.1(748-773 of 1786 nt)	CDS	5'UTR/CDS/3'UTR
	MATCH	X:::X:::::: ::::::::::
*	QUERY	AAACUUCAGU---UAGUAUGGACU	(21-1)
	DECOY	GUUGGAGUCAUGGAUCAUACAUGA	AT3G31377.1(1017-1040 of 1376 nt)	-	-/-/-
	MATCH	X:::.::::: :::::::X:::
128.ath-miR830*	UCUUCUCCAAAUAGUUUAGGUU(22 nt)
*	QUERY	UUGGAUUUGAU---AAACCUCUUCU	(22-1)
	DECOY	CACUUAAACUACGGUUUUGAGAAGA	AT3G56408.1(1579-1603 of 2361 nt)	-	-/-/-
	MATCH	X::.::::::: :::X:::::::
129.ath-miR172e	GGAAUCUUGAUGAUGCUGCAU(21 nt)
*	QUERY	UACGUCGUAGU---AGUUCUAAGG	(21-1)
	DECOY	CUGCAGCCUCACACUCAAGAUUUC	AT2G29070.1(513-536 of 1169 nt)	CDS	5'UTR/CDS/3'UTR
	MATCH	X::::::X::: ::::::::.:
*	QUERY	UACGUCGUAGU---AGUUCUAAGG	(21-1)
	DECOY	CUGCAGCCUCACACUCAAGAUUUC	AT2G29070.2(437-460 of 1231 nt)	CDS	5'UTR/CDS/3'UTR
	MATCH	X::::::X::: ::::::::.:
130.ath-miR396a	UUCCACAGCUUUCUUGAACUG(21 nt)
*	QUERY	GUCAAGUUCUU----UCGACACCUU	(21-1)
	DECOY	AGGUUCAAGAAGCAGAGCUGUGGAU	AT2G22360.1(685-709 of 1615 nt)	CDS	5'UTR/CDS/3'UTR
	MATCH	X.::::::::: :::::::::X
131.ath-miR166g	UCGGACCAGGCUUCAUUCCCC(21 nt)
*	QUERY	CCCCUUACUU---CGGACCAGGCU	(21-1)
	DECOY	UGGGAAUGAAAUUGCCUGGUCCUU	AT4G36020.1(1063-1086 of 1285 nt)	3'UTR	5'UTR/CDS/3'UTR
	MATCH	X::::::::: :::::::::XX
132.ath-miR833-3p	UAGACCGAUGUCAACAAACAAG(22 nt)
*	QUERY	GAACAAACAAC---UGUAGCCAGAU	(22-1)
	DECOY	UCUGUUUGUUGGUAACAACAGUCUA	AT1G73080.1(741-765 of 3552 nt)	CDS	-/CDS/3'UTR
	MATCH	.X::::::::: :::X:X:::::
*	QUERY	GAACAAACAAC---UGUAGCCAGAU	(22-1)
	DECOY	UUUGUUUGUAGUAAACAUCAAUCUA	AT1G53460.1(1086-1110 of 1136 nt)	3'UTR	5'UTR/CDS/3'UTR
	MATCH	.::::::::X: :::::XX::::
133.ath-miR166c	UCGGACCAGGCUUCAUUCCCC(21 nt)
*	QUERY	CCCCUUACUU---CGGACCAGGCU	(21-1)
	DECOY	UGGGAAUGAAAUUGCCUGGUCCUU	AT4G36020.1(1063-1086 of 1285 nt)	3'UTR	5'UTR/CDS/3'UTR
	MATCH	X::::::::: :::::::::XX
134.ath-miR394a	UUGGCAUUCUGUCCACCUCC(20 nt)
*	QUERY	CCUCCACCUG---UCUUACGGUU	(20-1)
	DECOY	GGAGGUGGAGCCAAGAAUGACAA	AT2G21370.2(1329-1351 of 1600 nt)	CDS	5'UTR/CDS/3'UTR
	MATCH	:::::::::X ::::::X:::
*	QUERY	CCUCCACCUG---UCUUACGGUU	(20-1)
	DECOY	GGAGGUGGAGCCAAGAAUGACAA	AT2G21370.1(1309-1331 of 1561 nt)	CDS	5'UTR/CDS/3'UTR
	MATCH	:::::::::X ::::::X:::
*	QUERY	CCUCCACCUG---UCUUACGGUU	(20-1)
	DECOY	AGAGGUGGAUCAGAGACUGCCAA	AT5G47160.1(688-710 of 1248 nt)	CDS	-/CDS/-
	MATCH	X::::::::. :::X::::::
135.ath-miR395e	CUGAAGUGUUUGGGGGAACUC(21 nt)
*	QUERY	CUCAAGGGGGU---UUGUGAAGUC	(21-1)
	DECOY	GAGUUCCCCAAGUGAAAACUUCAA	AT1G60710.1(1345-1368 of 1492 nt)	3'UTR	5'UTR/CDS/3'UTR
	MATCH	:::::::::X: ::X::::::X
136.ath-miR162b	UCGAUAAACCUCUGCAUCCAG(21 nt)
*	QUERY	GACCUACGUCU---CCAAAUAGCU	(21-1)
	DECOY	UUGGAUGCAGAACUGGUUUUUCUG	AT2G01905.1(377-400 of 2604 nt)	CDS	5'UTR/CDS/3'UTR
	MATCH	.:::::::::: :::::X::X.
*	QUERY	GACCUACGUCU----CCAAAUAGCU	(21-1)
	DECOY	GUGGAAGCAAACUCUGGUUUAUCGA	AT5G63410.1(964-988 of 2492 nt)	CDS	5'UTR/CDS/3'UTR
	MATCH	X::::X:::X: ::::::::::
*	QUERY	GACCUACGUCU---CCAAAUAGCU	(21-1)
	DECOY	UUGGCAGCAGAACUGGUUUAUCGG	AT2G25110.1(257-280 of 1197 nt)	5'UTR	5'UTR/CDS/3'UTR
	MATCH	.:::XX::::: :::::::::.
137.ath-miR167c	UAAGCUGCCAGCAUGAUCUUG(21 nt)
*	QUERY	GUUCUAGUAC---GACCGUCGAAU	(21-1)
	DECOY	UAAGCUCAUGGAUCUGCCAGCUUA	AT4G06670.1(411-434 of 6621 nt)	-	-/-/-
	MATCH	.:::X::::: :::X:::::::
*	QUERY	GUUCUAGUACG----ACCGUCGAAU	(21-1)
	DECOY	CAAAAUCAGGCAUCUUGGCAGCUUG	AT1G47280.1(291-315 of 524 nt)	CDS	5'UTR/CDS/3'UTR
	MATCH	:::X::::X:: :::::::::.
138.ath-miR418	UAAUGUGAUGAUGAACUGACC(21 nt)
*	QUERY	CCAGUCAAGUA----GUAGUGUAAU	(21-1)
	DECOY	GCUCAGUUGAUAGAGCACCACAUUU	Arabidopsis_thaliana_chr1.tRNA238-LysTTT(10-34 of 71 nt)
	MATCH	:X::::::X:: ::X::::::X
