# Supplementary material for: Target mimics: an embedded layer of microRNA-involved gene regulatory networks in plants
Source: BMC Genomics. 2012 May 21;13:197. doi: 10.1186/1471-2164-13-197 (PMC3441763; doi:10.1186/1471-2164-13-197)
Supplement: Additional file 2 — Table S2. Prediction results of the target mimics of the rice microRNAs. [file 1471-2164-13-197-S2.xls]

## Sheet: Rice_ssearch_PositionInfor2
MicroRNA	MicroRNA sequence	Alignment	Position of the mimic site on the transcript		Transcript structure
1.osa-miR395q	GUGAAGUGUUUGGGGGAACUC(21 nt)
*	QUERY	CUCAAGGGGG---UUUGUGAAGUG	(21-1)
	DECOY	GAGUUCCGCCUUGAAACACCUAAC	LOC_Os10g33760.1(563-586 of 1511 nt)	CDS	5'UTR/CDS/3'UTR
	MATCH	:::::::X:: ::::::X:X::
2.osa-miR813	GGGUUAUGGAAUGGGUUUUACC(22 nt)
*	QUERY	CCAUUUUGGGU---AAGGUAUUGGG	(22-1)
	DECOY	AGUAUAACCCAGCCUUACAUCACCC	LOC_Os09g24820.1(1013-1037 of 4291 nt)	5'UTR	5'UTR/CDS/3'UTR
	MATCH	X:::X:::::: ::X:::X::::
3.osa-miR396e	UCCACAGGCUUUCUUGAACUG(21 nt)
*	QUERY	GUCAAGUUCUU----UCGGACACCU	(21-1)
	DECOY	CAGUUCAAGAAUUGCAUCCUGUGGA	LOC_Os03g46920.1(1323-1347 of 2854 nt)	CDS	5'UTR/CDS/3'UTR
	MATCH	::::::::::: :X::::::::
*	QUERY	GUCAAGUUCU---UUCGGACACCU	(21-1)
	DECOY	CAGUUCUAGUUAUAAGCCUGUGCA	LOC_Os01g19160.1(209-232 of 1475 nt)	5'UTR	5'UTR/CDS/3'UTR
	MATCH	::::::X::X :::::::::X:
4.osa-miR399a	UGCCAAAGGAGAAUUGCCCUG(21 nt)
*	QUERY	GUCCCGUUAAG---AGGAAACCGU	(21-1)
	DECOY	UAGGGCAACUUGUAUCCUUUGGCA	LOC_Os03g05334.1(356-379 of 656 nt)	5'UTR	5'UTR/CDS/3'UTR
	MATCH	.:::::::X:. ::::::::::
5.osa-miR5074	GAAGGCCACCGUCGGGAUCGC(21 nt)
*	QUERY	CGCUAGGGCU---GCCACCGGAAG	(21-1)
	DECOY	GCGAUGCCGAUUCCGGUGGCCUCC	LOC_Os08g09260.1(8-31 of 1092 nt)	CDS	-/CDS/-
	MATCH	:::::X:::: :::::::::X:
6.osa-miR1850.2	UUGUGUGUGAACUAAACGUGG(21 nt)
*	QUERY	GGUGCAAAUC---AAGUGUGUGUU	(21-1)
	DECOY	CCACCUUUAGCUGUUCACAUACCC	LOC_Os01g03760.2(2018-2041 of 2850 nt)	3'UTR	5'UTR/CDS/3'UTR
	MATCH	::::X::::: ::::::.::XX
7.osa-miR395e	GUGAAGUGUUUGGGGGAACUC(21 nt)
*	QUERY	CUCAAGGGGG---UUUGUGAAGUG	(21-1)
	DECOY	GAGUUCCGCCUUGAAACACCUAAC	LOC_Os10g33760.1(563-586 of 1511 nt)	CDS	5'UTR/CDS/3'UTR
	MATCH	:::::::X:: ::::::X:X::
8.osa-miR819i	UCAGGUUAUAAGACUUUCUAGC(22 nt)
*	QUERY	CGAUCUUUCAG---AAUAUUGGACU	(22-1)
	DECOY	GAUAGAAAGGCAUGUUAUAACAUGU	LOC_Os05g46770.1(1866-1890 of 3235 nt)	3'UTR	5'UTR/CDS/3'UTR
	MATCH	:X:::::::X: :::::::X::X
9.osa-miR809b	UGAAUGUGAGAAAUGUUAGAAU(22 nt)
*	QUERY	UAAGAUUGUAA-----AGAGUGUAAGU	(22-1)
	DECOY	AUUCCAACCUUAUGAGUCUCACAUUCC	LOC_Os07g10860.1(365-391 of 1119 nt)	CDS	-/CDS/-
	MATCH	::::X:::X:: ::::::::::X
10.osa-miR812o-5p	CGUGUUCAACGUUUGACUGUC(21 nt)
*	QUERY	CUGUCAGUUUG----CAACUUGUGC	(21-1)
	DECOY	UACAGUGAAACAUUUGUUGAACAAU	LOC_Os12g20150.2(1485-1509 of 2484 nt)	CDS	5'UTR/CDS/3'UTR
	MATCH	X:::::X:::: ::::::::XX
*	QUERY	CUGUCAGUUUG----CAACUUGUGC	(21-1)
	DECOY	UACAGUGAAACAUUUGUUGAACAAU	LOC_Os12g20150.1(1492-1516 of 4232 nt)	CDS	5'UTR/CDS/3'UTR
	MATCH	X:::::X:::: ::::::::XX
11.osa-miR1879	GUGUUUGGUUUAGGGAUGAGGUGG(24 nt)
*	QUERY	GGUGGAGUAGGG---AUUUGGUUUGUG	(24-1)
	DECOY	CCACCUCAUCACAUAUACACCAUCCAC	LOC_Os05g50660.1(1879-1905 of 4022 nt)	CDS	5'UTR/CDS/3'UTR
	MATCH	::::::::::X: ::X::::XX:::
12.osa-miR2864.2	UUGUUUUGCAUUGUAUAGGUA(21 nt)
*	QUERY	AUGGAUAUGUU---ACGUUUUGUU	(21-1)
	DECOY	UAGCUAUGCAUGUUUGCAAAACAA	LOC_Os09g15644.1(619-642 of 809 nt)	5'UTR-CDS	5'UTR/CDS/3'UTR
	MATCH	::X::::.::X ::::::::::
*	QUERY	AUGGAUAUGUU---ACGUUUUGUU	(21-1)
	DECOY	UACCUUUACAAGGGUGAAAAAAAA	LOC_Os08g03310.2(2549-2572 of 2687 nt)	3'UTR	5'UTR/CDS/3'UTR
	MATCH	:::::X::::: ::X::::X::
*	QUERY	AUGGAUAUGUU---ACGUUUUGUU	(21-1)
	DECOY	UACCUUUACAAGGGUGAAAAAAAA	LOC_Os08g03310.1(2597-2620 of 2735 nt)	3'UTR	5'UTR/CDS/3'UTR
	MATCH	:::::X::::: ::X::::X::
*	QUERY	AUGGAUAUGUU---ACGUUUUGUU	(21-1)
	DECOY	UACCUUUACAAGGGUGAAAAAAAA	LOC_Os08g03310.4(2650-2673 of 2788 nt)	3'UTR	5'UTR/CDS/3'UTR
	MATCH	:::::X::::: ::X::::X::
*	QUERY	AUGGAUAUGUU---ACGUUUUGUU	(21-1)
	DECOY	UACCUUUACAAGGGUGAAAAAAAA	LOC_Os08g03310.5(2695-2718 of 2833 nt)	3'UTR	5'UTR/CDS/3'UTR
	MATCH	:::::X::::: ::X::::X::
*	QUERY	AUGGAUAUGUU---ACGUUUUGUU	(21-1)
	DECOY	UACCUUUACAAGGGUGAAAAAAAA	LOC_Os08g03310.3(2698-2721 of 2921 nt)	3'UTR	5'UTR/CDS/3'UTR
	MATCH	:::::X::::: ::X::::X::
*	QUERY	AUGGAUAUGUU---ACGUUUUGUU	(21-1)
	DECOY	UACCUUUACAAGGGUGAAAAAAAA	LOC_Os08g03310.6(2997-3020 of 3135 nt)	3'UTR	5'UTR/CDS/3'UTR
	MATCH	:::::X::::: ::X::::X::
13.osa-miR395m	GUGAAGUGUUUGGGGGAACUC(21 nt)
*	QUERY	CUCAAGGGGG---UUUGUGAAGUG	(21-1)
	DECOY	GAGUUCCGCCUUGAAACACCUAAC	LOC_Os10g33760.1(563-586 of 1511 nt)	CDS	5'UTR/CDS/3'UTR
	MATCH	:::::::X:: ::::::X:X::
14.osa-miR171i	GGAUUGAGCCGCGUCAAUAUC(21 nt)
*	QUERY	CUAUAACUGCG----CCGAGUUAGG	(21-1)
	DECOY	UUUAUUGAUGCUGAAGGCUCAAUCC	LOC_Os03g04890.1(1500-1524 of 2685 nt)	CDS	5'UTR/CDS/3'UTR
	MATCH	XX::::::.:: ::::::::::
*	QUERY	CUAUAACUGC----GCCGAGUUAGG	(21-1)
	DECOY	CUUAUUGACGGUGGCAGCUCAAUCA	LOC_Os08g25970.1(1855-1879 of 4521 nt)	CDS	-/CDS/-
	MATCH	XX:::::::: :X::::::::X
15.osa-miR169n	UAGCCAAGAAUGACUUGCCUA(21 nt)
*	QUERY	AUCCGUUCAG---UAAGAACCGAU	(21-1)
	DECOY	AAGGCAUGUCGAAAUUCUGGGCUA	LOC_Os06g45660.1(427-450 of 972 nt)	CDS	5'UTR/CDS/3'UTR
	MATCH	X:::::X::: :::::X:::::
*	QUERY	AUCCGUUCAGU----AAGAACCGAU	(21-1)
	DECOY	UAGGCAAGCCACUGCUUCUUGCCUU	LOC_Os05g24010.2(12-36 of 3444 nt)	5'UTR	5'UTR/CDS/3'UTR
	MATCH	::::::::X:: ::::::X::X
*	QUERY	AUCCGUUCAGU----AAGAACCGAU	(21-1)
	DECOY	UAGGCAAGCCACUGCUUCUUGCCUU	LOC_Os05g24010.1(13-37 of 3464 nt)	5'UTR	5'UTR/CDS/3'UTR
	MATCH	::::::::X:: ::::::X::X
16.osa-miR1862e	CUAGAUUUGUUUAUUUUGGGACGG(24 nt)
*	QUERY	GGCAGGGUUUUA---UUUGUUUAGAUC	(24-1)
	DECOY	CCGACCUAAACUGCUAAACAAAUCUUG	LOC_Os04g18200.1(24-50 of 1625 nt)	5'UTR	5'UTR/CDS/3'UTR
	MATCH	:::X::.:::X: ::::::::::X:
17.osa-miR819b	UCAGGUUAUAAGACUUUCUAGC(22 nt)
*	QUERY	CGAUCUUUCAG---AAUAUUGGACU	(22-1)
	DECOY	GAUAGAAAGGCAUGUUAUAACAUGU	LOC_Os05g46770.1(1866-1890 of 3235 nt)	3'UTR	5'UTR/CDS/3'UTR
	MATCH	:X:::::::X: :::::::X::X
18.osa-miR160a	UGCCUGGCUCCCUGUAUGCCA(21 nt)
*	QUERY	ACCGUAUGUCC---CUCGGUCCGU	(21-1)
	DECOY	UGACAUACAGGAUAGUGUCAGGCA	LOC_Os08g41400.1(1532-1555 of 4056 nt)	CDS	5'UTR/CDS/3'UTR
	MATCH	::X:::::::: :X:.::::::
19.osa-miR160b	UGCCUGGCUCCCUGUAUGCCA(21 nt)
*	QUERY	ACCGUAUGUCC---CUCGGUCCGU	(21-1)
	DECOY	UGACAUACAGGAUAGUGUCAGGCA	LOC_Os08g41400.1(1532-1555 of 4056 nt)	CDS	5'UTR/CDS/3'UTR
	MATCH	::X:::::::: :X:.::::::
20.osa-miR3981-3p	AGUAUUAGGAUACGUCUCAUC(21 nt)
*	QUERY	CUACUCUGCA---UAGGAUUAUGA	(21-1)
	DECOY	GAUGAGAGGUGAAAUCCCAAUAAU	LOC_Os08g10740.2(2598-2621 of 3250 nt)	CDS	5'UTR/CDS/3'UTR
	MATCH	:::::::X:: ::::X::::X:
*	QUERY	CUACUCUGCA---UAGGAUUAUGA	(21-1)
	DECOY	GAUGAGAGGUGAAAUCCCAAUAAU	LOC_Os08g10740.1(2598-2621 of 4102 nt)	CDS	5'UTR/CDS/3'UTR
	MATCH	:::::::X:: ::::X::::X:
21.osa-miR1320	UGGAACGGAGGAAUUUUAUAG(21 nt)
*	QUERY	GAUAUUUUAAG---GAGGCAAGGU	(21-1)
	DECOY	CUAUAAAAUUCACACCCCCUUCCA	LOC_Os08g29530.2(812-835 of 1382 nt)	CDS	5'UTR/CDS/3'UTR
	MATCH	::::::::::: :X::X:::::
*	QUERY	GAUAUUUUAAG---GAGGCAAGGU	(21-1)
	DECOY	CUAUAAAAUUCACACCCCCUUCCA	LOC_Os08g29530.1(812-835 of 1480 nt)	CDS	5'UTR/CDS/3'UTR
	MATCH	::::::::::: :X::X:::::
*	QUERY	GAUAUUUUAA---GGAGGCAAGGU	(21-1)
	DECOY	CAAUAAAAUGUGACAUCCGUUCCA	LOC_Os02g26940.1(2118-2141 of 3381 nt)	3'UTR	5'UTR/CDS/3'UTR
	MATCH	:X:::::::X :X:::::::::
*	QUERY	GAUAUUUUAAG---GAGGCAAGGU	(21-1)
	DECOY	AGAUAAAAUACUCCCUCCAUUCCA	LOC_Os06g43550.2(1484-1507 of 1687 nt)	3'UTR	5'UTR/CDS/3'UTR
	MATCH	XX:::::::X: ::::X:::::
*	QUERY	GAUAUUUUAAG---GAGGCAAGGU	(21-1)
	DECOY	AGAUAAAAUACUCCCUCCAUUCCA	LOC_Os06g43550.1(1580-1603 of 1783 nt)	3'UTR	5'UTR/CDS/3'UTR
	MATCH	XX:::::::X: ::::X:::::
22.osa-miR1882c	AGAUUGCUUUCAAGGUCAUUUCUU(24 nt)
*	QUERY	UUCUUUACUGGA---ACUUUCGUUAGA	(24-1)
	DECOY	AAGAAAUAACCUCAAUGGAAGCAUUCC	LOC_Os11g40970.1(1758-1784 of 3813 nt)	CDS	5'UTR/CDS/3'UTR
	MATCH	:::::::X:::: ::.:::::X::X
23.osa-miR2864.1	UUUUGCUGCCCUUGUUUUGCA(21 nt)
*	QUERY	ACGUUUUGUUC---CCGUCGUUUU	(21-1)
	DECOY	GGCAAAACAACCUUGGCAGCAAAU	LOC_Os11g35580.1(745-768 of 2913 nt)	CDS	-/CDS/-
	MATCH	X:::::::::X :::::::::X
*	QUERY	ACGUUUUGUUC----CCGUCGUUUU	(21-1)
	DECOY	UGUGAAACAAGACAUGGCAGCAAAA	LOC_Os04g43160.1(1505-1529 of 1950 nt)	3'UTR	5'UTR/CDS/3'UTR
	MATCH	::..::::::: ::::::::::
*	QUERY	ACGUUUUGUUC---CCGUCGUUUU	(21-1)
	DECOY	GGCAAAAGAAGACCGUCAGCAAAA	LOC_Os02g34490.1(1572-1595 of 3225 nt)	CDS	-/CDS/-
	MATCH	X::::::X::: :X::::::::
24.osa-miR166j	UCGGAUCAGGCUUCAUUCCUC(21 nt)
*	QUERY	CUCCUUACUUC---GGACUAGGCU	(21-1)
	DECOY	UUGGAAUGAACAGUCCUGCUCCGA	LOC_Os07g03930.1(719-742 of 1944 nt)	CDS	-/CDS/-
	MATCH	XX::::::::X ::::X:::::
25.osa-miR166b	UCGGACCAGGCUUCAUUCCCC(21 nt)
*	QUERY	CCCCUUACUUC----GGACCAGGCU	(21-1)
	DECOY	CGGCAAUGAAGAUGCCCUGGUCAGA	LOC_Os02g46962.3(1052-1076 of 1530 nt)	CDS	5'UTR/CDS/3'UTR
	MATCH	X::X::::::: :::::::X::
*	QUERY	CCCCUUACUUC----GGACCAGGCU	(21-1)
	DECOY	CGGCAAUGAAGAUGCCCUGGUCAGA	LOC_Os02g46962.2(1224-1248 of 1702 nt)	CDS	5'UTR/CDS/3'UTR
	MATCH	X::X::::::: :::::::X::
*	QUERY	CCCCUUACUUC----GGACCAGGCU	(21-1)
	DECOY	CGGCAAUGAAGAUGCCCUGGUCAGA	LOC_Os02g46962.1(1312-1336 of 1790 nt)	CDS	5'UTR/CDS/3'UTR
	MATCH	X::X::::::: :::::::X::
*	QUERY	CCCCUUACUUC---GGACCAGGCU	(21-1)
	DECOY	UUGGAAUGAACAGUCCUGCUCCGA	LOC_Os07g03930.1(719-742 of 1944 nt)	CDS	-/CDS/-
	MATCH	XX::::::::X ::::X:::::
26.osa-miR1875	ACAAUGGAGUGAAGUGCAACAGAA(24 nt)
*	QUERY	AAGACAACGUGA---AGUGAGGUAACA	(24-1)
	DECOY	UUCAGUUGCACUGGAUCACUGCAUGGU	LOC_Os08g23100.2(953-979 of 1595 nt)	3'UTR	5'UTR/CDS/3'UTR
	MATCH	:::X:::::::: :::::X:::X::
27.osa-miR396f	UCUCCACAGGCUUUCUUGAACU(22 nt)
*	QUERY	UCAAGUUCUUU----CGGACACCUCU	(22-1)
	DECOY	UGUUCAAGAAAACUGGCCUGAGGAUA	LOC_Os04g40830.1(377-402 of 3079 nt)	CDS	5'UTR/CDS/3'UTR
	MATCH	X:::::::::: :::::X:::X:
28.osa-miR807a	CGUCAUCUCACAGGUGAAUCC(21 nt)
*	QUERY	CCUAAGUGGAC---ACUCUACUGC	(21-1)
	DECOY	GGAUCCACCUGAACUGGGGUGACG	LOC_Os08g42760.1(753-776 of 1407 nt)	CDS	5'UTR/CDS/3'UTR
	MATCH	::::X:::::: ::.:.:::::
29.osa-miR398a	UGUGUUCUCAGGUCACCCCUU(21 nt)
*	QUERY	UUCCCCACUG----GACUCUUGUGU	(21-1)
	DECOY	UAGGGGUGAUAAAUCUAAGAACACA	LOC_Os10g10490.1(227-251 of 1089 nt)	CDS	-/CDS/-
	MATCH	X::::::::. ::X::::::::
30.osa-miR807c	CGUCAUCUCACAGGUGAAUCC(21 nt)
*	QUERY	CCUAAGUGGAC---ACUCUACUGC	(21-1)
	DECOY	GGAUCCACCUGAACUGGGGUGACG	LOC_Os08g42760.1(753-776 of 1407 nt)	CDS	5'UTR/CDS/3'UTR
	MATCH	::::X:::::: ::.:.:::::
31.osa-miR169e	UAGCCAAGGAUGACUUGCCGG(21 nt)
*	QUERY	GGCCGUUCAG----UAGGAACCGAU	(21-1)
	DECOY	CCGGCAAGUCCAACAUCCUCGACUC	LOC_Os01g67740.1(232-256 of 4093 nt)	CDS	5'UTR/CDS/3'UTR
	MATCH	:::::::::: :::::X:X::X
*	QUERY	GGCCGUUCAGU----AGGAACCGAU	(21-1)
	DECOY	CCGGCAAGCUACAGCUCCUUGGCUG	LOC_Os09g37800.1(824-848 of 2568 nt)	CDS	-/CDS/-
	MATCH	::::::::X.: :::::::::.
32.osa-miR819k	UCAGGUUAUAAGACUUUCUAGC(22 nt)
*	QUERY	CGAUCUUUCAG---AAUAUUGGACU	(22-1)
	DECOY	GAUAGAAAGGCAUGUUAUAACAUGU	LOC_Os05g46770.1(1866-1890 of 3235 nt)	3'UTR	5'UTR/CDS/3'UTR
	MATCH	:X:::::::X: :::::::X::X
33.osa-miR166g	UCGGACCAGGCUUCAUUCCUC(21 nt)
*	QUERY	CUCCUUACUU---CGGACCAGGCU	(21-1)
	DECOY	GAGGAAAGAAAAUGCCGAGUCCGA	LOC_Os01g24180.1(1276-1299 of 1983 nt)	CDS	-/CDS/-
	MATCH	::::::X::: :::XX::::::
*	QUERY	CUCCUUACUUC---GGACCAGGCU	(21-1)
	DECOY	UUGGAAUGAACAGUCCUGCUCCGA	LOC_Os07g03930.1(719-742 of 1944 nt)	CDS	-/CDS/-
	MATCH	XX::::::::X ::::X:::::
34.osa-miR395h	GUGAAGUGUUUGGGGGAACUC(21 nt)
*	QUERY	CUCAAGGGGG---UUUGUGAAGUG	(21-1)
	DECOY	GAGUUCCGCCUUGAAACACCUAAC	LOC_Os10g33760.1(563-586 of 1511 nt)	CDS	5'UTR/CDS/3'UTR
	MATCH	:::::::X:: ::::::X:X::
35.osa-miR444a.1	UUGCUGCCUCAAGCUUGCUGC(21 nt)
*	QUERY	CGUCGUUCGA---ACUCCGUCGUU	(21-1)
	DECOY	GCAGCCAGCUGAGUGAGGCAGCUA	LOC_Os08g33210.1(47-70 of 1339 nt)	5'UTR	5'UTR/CDS/3'UTR
	MATCH	:::::X:::: :::::::::X:
36.osa-miR166a	UCGGACCAGGCUUCAUUCCCC(21 nt)
*	QUERY	CCCCUUACUUC----GGACCAGGCU	(21-1)
	DECOY	CGGCAAUGAAGAUGCCCUGGUCAGA	LOC_Os02g46962.3(1052-1076 of 1530 nt)	CDS	5'UTR/CDS/3'UTR
	MATCH	X::X::::::: :::::::X::
*	QUERY	CCCCUUACUUC----GGACCAGGCU	(21-1)
	DECOY	CGGCAAUGAAGAUGCCCUGGUCAGA	LOC_Os02g46962.2(1224-1248 of 1702 nt)	CDS	5'UTR/CDS/3'UTR
	MATCH	X::X::::::: :::::::X::
*	QUERY	CCCCUUACUUC----GGACCAGGCU	(21-1)
	DECOY	CGGCAAUGAAGAUGCCCUGGUCAGA	LOC_Os02g46962.1(1312-1336 of 1790 nt)	CDS	5'UTR/CDS/3'UTR
	MATCH	X::X::::::: :::::::X::
*	QUERY	CCCCUUACUUC---GGACCAGGCU	(21-1)
	DECOY	UUGGAAUGAACAGUCCUGCUCCGA	LOC_Os07g03930.1(719-742 of 1944 nt)	CDS	-/CDS/-
	MATCH	XX::::::::X ::::X:::::
37.osa-miR809c	UGAAUGUGAGAAAUGUUAGAAU(22 nt)
*	QUERY	UAAGAUUGUAA-----AGAGUGUAAGU	(22-1)
	DECOY	AUUCCAACCUUAUGAGUCUCACAUUCC	LOC_Os07g10860.1(365-391 of 1119 nt)	CDS	-/CDS/-
	MATCH	::::X:::X:: ::::::::::X
38.osa-miR166m	UCGGACCAGGCUUCAUUCCCU(21 nt)
*	QUERY	UCCCUUACUUC----GGACCAGGCU	(21-1)
	DECOY	CGGCAAUGAAGAUGCCCUGGUCAGA	LOC_Os02g46962.3(1052-1076 of 1530 nt)	CDS	5'UTR/CDS/3'UTR
	MATCH	X::X::::::: :::::::X::
*	QUERY	UCCCUUACUUC----GGACCAGGCU	(21-1)
	DECOY	CGGCAAUGAAGAUGCCCUGGUCAGA	LOC_Os02g46962.2(1224-1248 of 1702 nt)	CDS	5'UTR/CDS/3'UTR
	MATCH	X::X::::::: :::::::X::
*	QUERY	UCCCUUACUUC----GGACCAGGCU	(21-1)
	DECOY	CGGCAAUGAAGAUGCCCUGGUCAGA	LOC_Os02g46962.1(1312-1336 of 1790 nt)	CDS	5'UTR/CDS/3'UTR
	MATCH	X::X::::::: :::::::X::
*	QUERY	UCCCUUACUUC---GGACCAGGCU	(21-1)
	DECOY	UUGGAAUGAACAGUCCUGCUCCGA	LOC_Os07g03930.1(719-742 of 1944 nt)	CDS	-/CDS/-
	MATCH	XX::::::::X ::::X:::::
39.osa-miR1860-5p	AGAAAACCAGCUUCCAGAUCU(21 nt)
*	QUERY	UCUAGACCUUC---GACCAAAAGA	(21-1)
	DECOY	AGAUGUGGAAGAGUCUGGUUUUGA	LOC_Os12g02620.1(1108-1131 of 2235 nt)	CDS	5'UTR/CDS/3'UTR
	MATCH	::::X:::::: ::::::::XX
*	QUERY	UCUAGACCUUC---GACCAAAAGA	(21-1)
	DECOY	AGAUGUGGAAGAGUCUGGUUUUGA	LOC_Os11g02670.1(915-938 of 3358 nt)	CDS	5'UTR/CDS/3'UTR
	MATCH	::::X:::::: ::::::::XX
*	QUERY	UCUAGACCUU---CGACCAAAAGA	(21-1)
	DECOY	GUACCUGGAAUCAGCUGGUUUUCA	LOC_Os03g03334.1(336-359 of 497 nt)	3'UTR	5'UTR/CDS/3'UTR
	MATCH	.X:X:::::: ::::::::::X
*	QUERY	UCUAGACCUUC----GACCAAAAGA	(21-1)
	DECOY	GGAUCAGGAAGUGGUCUGGUUUUCA	LOC_Os11g40540.1(641-665 of 2514 nt)	CDS	5'UTR/CDS/3'UTR
	MATCH	.::::X::::: :::::::::X
*	QUERY	UCUAGACCUUC----GACCAAAAGA	(21-1)
	DECOY	GGAUCAGGAAGUGGUCUGGUUUUCA	LOC_Os11g40540.2(641-665 of 2660 nt)	CDS	5'UTR/CDS/3'UTR
	MATCH	.::::X::::: :::::::::X
*	QUERY	UCUAGACCUU---CGACCAAAAGA	(21-1)
	DECOY	UGAUGUGGAAAAGGCUGGAUUUCU	LOC_Os02g46120.2(766-789 of 3606 nt)	CDS	5'UTR/CDS/3'UTR
	MATCH	X:::X::::: :::::X:::::
*	QUERY	UCUAGACCUU---CGACCAAAAGA	(21-1)
	DECOY	UGAUGUGGAAAAGGCUGGAUUUCU	LOC_Os02g46120.1(766-789 of 3747 nt)	CDS	5'UTR/CDS/3'UTR
	MATCH	X:::X::::: :::::X:::::
40.osa-miR1317-5p.2	AGAUUGCUUUCAAGGUCAUUUCUU(24 nt)
*	QUERY	UUCUUUACUGGA---ACUUUCGUUAGA	(24-1)
	DECOY	AAGAAAUAACCUCAAUGGAAGCAUUCC	LOC_Os11g40970.1(1758-1784 of 3813 nt)	CDS	5'UTR/CDS/3'UTR
	MATCH	:::::::X:::: ::.:::::X::X
41.osa-miR166i	UCGGAUCAGGCUUCAUUCCUC(21 nt)
*	QUERY	CUCCUUACUUC---GGACUAGGCU	(21-1)
	DECOY	UUGGAAUGAACAGUCCUGCUCCGA	LOC_Os07g03930.1(719-742 of 1944 nt)	CDS	-/CDS/-
	MATCH	XX::::::::X ::::X:::::
42.osa-miR1882a	AGAUUGCUUUCAAGGUCAUUUCUU(24 nt)
*	QUERY	UUCUUUACUGGA---ACUUUCGUUAGA	(24-1)
	DECOY	AAGAAAUAACCUCAAUGGAAGCAUUCC	LOC_Os11g40970.1(1758-1784 of 3813 nt)	CDS	5'UTR/CDS/3'UTR
	MATCH	:::::::X:::: ::.:::::X::X
43.osa-miR807b	CGUCAUCUCACAGGUGAAUCC(21 nt)
*	QUERY	CCUAAGUGGAC---ACUCUACUGC	(21-1)
	DECOY	GGAUCCACCUGAACUGGGGUGACG	LOC_Os08g42760.1(753-776 of 1407 nt)	CDS	5'UTR/CDS/3'UTR
	MATCH	::::X:::::: ::.:.:::::
44.osa-miR1866-5p	GAGGGAUUUUGCGGGAAUUUCACG(24 nt)
*	QUERY	GCACUUUAAGGG---CGUUUUAGGGAG	(24-1)
	DECOY	GGAGAAAUUCACCAAGCAAAAUCACUC	LOC_Os03g36620.1(396-422 of 1608 nt)	CDS	-/CDS/-
	MATCH	X:X:::::::X: ::::::::X:::
45.osa-miR819d	UCAGGUUAUAAGACUUUCUAGC(22 nt)
*	QUERY	CGAUCUUUCAG---AAUAUUGGACU	(22-1)
	DECOY	GAUAGAAAGGCAUGUUAUAACAUGU	LOC_Os05g46770.1(1866-1890 of 3235 nt)	3'UTR	5'UTR/CDS/3'UTR
	MATCH	:X:::::::X: :::::::X::X
46.osa-miR167a*	AUCAUGCAUGACAGCCUCAUUU(22 nt)
*	QUERY	UUUACUCCGAC---AGUACGUACUA	(22-1)
	DECOY	AAAUGGGGCUGGUAUCAGGGAUGAU	LOC_Os07g08190.1(1331-1355 of 2551 nt)	CDS	5'UTR/CDS/3'UTR
	MATCH	:::::.::::: :::X:X:::::
47.osa-miR399c	UGCCAAAGGAGAAUUGCCCUG(21 nt)
*	QUERY	GUCCCGUUAAG---AGGAAACCGU	(21-1)
	DECOY	UAGGGCAACUUGUAUCCUUUGGCA	LOC_Os03g05334.1(356-379 of 656 nt)	5'UTR	5'UTR/CDS/3'UTR
	MATCH	.:::::::X:. ::::::::::
48.osa-miR395g	GUGAAGUGUUUGGGGGAACUC(21 nt)
*	QUERY	CUCAAGGGGG---UUUGUGAAGUG	(21-1)
	DECOY	GAGUUCCGCCUUGAAACACCUAAC	LOC_Os10g33760.1(563-586 of 1511 nt)	CDS	5'UTR/CDS/3'UTR
	MATCH	:::::::X:: ::::::X:X::
49.osa-miR5071	UCAAGCAUCAUAUCGUGGACA(21 nt)
*	QUERY	ACAGGUGCUA----UACUACGAACU	(21-1)
	DECOY	UUUCCACGAUGUUUAUGAUGCUUUU	LOC_Os07g48760.1(1008-1032 of 1854 nt)	CDS	5'UTR/CDS/3'UTR
	MATCH	:X:::::::: :::::::::XX
*	QUERY	ACAGGUGCUAU---ACUACGAACU	(21-1)
	DECOY	UGUCCACGGUGACUUGAAGCUUGA	LOC_Os10g01060.1(1840-1863 of 2777 nt)	CDS	5'UTR/CDS/3'UTR
	MATCH	::::::::.:. :::X::::::
50.osa-miR1882b	AGAUUGCUUUCAAGGUCAUUUCUU(24 nt)
*	QUERY	UUCUUUACUGGA---ACUUUCGUUAGA	(24-1)
	DECOY	AAGAAAUAACCUCAAUGGAAGCAUUCC	LOC_Os11g40970.1(1758-1784 of 3813 nt)	CDS	5'UTR/CDS/3'UTR
	MATCH	:::::::X:::: ::.:::::X::X
51.osa-miR1857-3p	UCAUGCUCCAAGAAAACCAGG(21 nt)
*	QUERY	GGACCAAAAGA---ACCUCGUACU	(21-1)
	DECOY	UCUGGUUUUGUGUUUGGAGGAUGA	LOC_Os09g39754.1(331-354 of 504 nt)	3'UTR	5'UTR/CDS/3'UTR
	MATCH	.::::::::X: :::::X::::
*	QUERY	GGACCAAAAG---AACCUCGUACU	(21-1)
	DECOY	UCUGGUUUUGCGGUUGGAGGAUGA	LOC_Os03g57569.2(1332-1355 of 1898 nt)	3'UTR	5'UTR/CDS/3'UTR
	MATCH	.::::::::X ::::::X::::
*	QUERY	GGACCAAAAG---AACCUCGUACU	(21-1)
	DECOY	UCUGGUUUUGCGGUUGGAGGAUGA	LOC_Os03g57569.1(1332-1355 of 2196 nt)	3'UTR	5'UTR/CDS/3'UTR
	MATCH	.::::::::X ::::::X::::
52.osa-miR395r	GUGAAGUGUUUGGGGGAACUC(21 nt)
*	QUERY	CUCAAGGGGG---UUUGUGAAGUG	(21-1)
	DECOY	GAGUUCCGCCUUGAAACACCUAAC	LOC_Os10g33760.1(563-586 of 1511 nt)	CDS	5'UTR/CDS/3'UTR
	MATCH	:::::::X:: ::::::X:X::
53.osa-miR444a.2	UGCAGUUGCUGCCUCAAGCUU(21 nt)
*	QUERY	UUCGAACUCC---GUCGUUGACGU	(21-1)
	DECOY	AAGAUUGAGGGCGCAGCAACUGAA	LOC_Os11g08440.1(2100-2123 of 2210 nt)	3'UTR	5'UTR/CDS/3'UTR
	MATCH	:::X:::::: :::::::::X:
*	QUERY	UUCGAACUCC----GUCGUUGACGU	(21-1)
	DECOY	AAGCUUGAGGAUCUCAUCAACUGUG	LOC_Os11g01720.1(88-112 of 1065 nt)	CDS	-/CDS/-
	MATCH	:::::::::: ::X::::::..
54.osa-miR399k	UGCCAAAGGAAAUUUGCCCCG(21 nt)
*	QUERY	GCCCCGUUUAA---AGGAAACCGU	(21-1)
	DECOY	UAGGGCAACUUGUAUCCUUUGGCA	LOC_Os03g05334.1(356-379 of 656 nt)	5'UTR	5'UTR/CDS/3'UTR
	MATCH	.X::::::X:: ::::::::::
*	QUERY	GCCCCGUUUAA----AGGAAACCGU	(21-1)
	DECOY	GGUGCCAAAUUCUGCUCCUUUGGCA	LOC_Os09g33510.2(1776-1800 of 2315 nt)	CDS	5'UTR/CDS/3'UTR
	MATCH	X:X:X:::::: ::::::::::
*	QUERY	GCCCCGUUUAA----AGGAAACCGU	(21-1)
	DECOY	GGUGCCAAAUUCUGCUCCUUUGGCA	LOC_Os09g33510.1(1776-1800 of 2403 nt)	CDS	5'UTR/CDS/3'UTR
	MATCH	X:X:X:::::: ::::::::::
*	QUERY	GCCCCGUUUAA---AGGAAACCGU	(21-1)
	DECOY	CUGGGCAAAUUCAAUCCUAUGGAG	LOC_Os06g03690.1(460-483 of 1226 nt)	CDS	5'UTR/CDS/3'UTR
	MATCH	:X::::::::: ::::X:::X.
55.osa-miR395i	GUGAAGUGUUUGGGGGAACUC(21 nt)
*	QUERY	CUCAAGGGGG---UUUGUGAAGUG	(21-1)
	DECOY	GAGUUCCGCCUUGAAACACCUAAC	LOC_Os10g33760.1(563-586 of 1511 nt)	CDS	5'UTR/CDS/3'UTR
	MATCH	:::::::X:: ::::::X:X::
56.osa-miR809h	UGAAUGUGAGAAAUGUUAGAAU(22 nt)
*	QUERY	UAAGAUUGUAA-----AGAGUGUAAGU	(22-1)
	DECOY	AUUCCAACCUUAUGAGUCUCACAUUCC	LOC_Os07g10860.1(365-391 of 1119 nt)	CDS	-/CDS/-
	MATCH	::::X:::X:: ::::::::::X
57.osa-miR399e	UGCCAAAGGAGAUUUGCCCAG(21 nt)
*	QUERY	GACCCGUUUAG---AGGAAACCGU	(21-1)
	DECOY	UAGGGCAACUUGUAUCCUUUGGCA	LOC_Os03g05334.1(356-379 of 656 nt)	5'UTR	5'UTR/CDS/3'UTR
	MATCH	.X::::::X:. ::::::::::
58.osa-miR444c.2	UGCAGUUGUUGUCUCAAGCUU(21 nt)
*	QUERY	UUCGAACUCU----GUUGUUGACGU	(21-1)
	DECOY	AAGCUUGGGAGUAUCUACAACUGCA	LOC_Os08g43980.1(142-166 of 732 nt)	CDS	-/CDS/-
	MATCH	:::::::.:: :X:::::::::
59.osa-miR5079	UUUGGAUCUGUUAUUUUGGUAU(22 nt)
*	QUERY	UAUGGUUUUAU---UGUCUAGGUUU	(22-1)
	DECOY	AUGACAAGAUAUCCACAGAUCCAAA	LOC_Os06g40270.1(493-517 of 2457 nt)	CDS	-/CDS/-
	MATCH	::.X:::.::: :::::::::::
*	QUERY	UAUGGUUUUAU---UGUCUAGGUUU	(22-1)
	DECOY	AAAACAAGAUACCCACAGAUCCAAA	LOC_Os03g41960.1(2209-2233 of 8355 nt)	CDS	-/CDS/-
	MATCH	:X:X:::.::: :::::::::::
60.osa-miR395k	GUGAAGUGUUUGGGGGAACUC(21 nt)
*	QUERY	CUCAAGGGGG---UUUGUGAAGUG	(21-1)
	DECOY	GAGUUCCGCCUUGAAACACCUAAC	LOC_Os10g33760.1(563-586 of 1511 nt)	CDS	5'UTR/CDS/3'UTR
	MATCH	:::::::X:: ::::::X:X::
61.osa-miR531	CUCGCCGGGGCUGCGUGCCGCCAU(24 nt)
*	QUERY	UACCGCCGUGCG-----UCGGGGCCGCUC	(24-1)
	DECOY	AUGGCGGCGCGCGCCUCAGCCCCGCCGAG	LOC_Os03g02330.1(1228-1256 of 1904 nt)	CDS	5'UTR/CDS/3'UTR
	MATCH	::::::::.::: :::::::X::::
*	QUERY	UACCGCCGUGCG----UCGGGGCCGCUC	(24-1)
	DECOY	GUGGGGGCACGGGCGGAGCGCCGGCGAG	LOC_Os12g39620.1(470-497 of 2999 nt)	CDS	5'UTR/CDS/-
	MATCH	.:::X::::::X :::X::::::::
*	QUERY	UACCGCCGUGCG---UCGGGGCCGCUC	(24-1)
	DECOY	AUGGCUCCACGCUUCAGCCGCGGCUAG	LOC_Os08g42580.1(286-312 of 2604 nt)	5'UTR	5'UTR/CDS/3'UTR
	MATCH	:::::XX::::: ::::X::::X::
*	QUERY	UACCGCCGUGCG---UCGGGGCCGCUC	(24-1)
	DECOY	AUGGCUCCACGCUUCAGCCGCGGCUAG	LOC_Os08g42580.4(83-109 of 2492 nt)	5'UTR	5'UTR/CDS/3'UTR
	MATCH	:::::XX::::: ::::X::::X::
62.osa-miR395d	GUGAAGUGUUUGGGGGAACUC(21 nt)
*	QUERY	CUCAAGGGGG---UUUGUGAAGUG	(21-1)
	DECOY	GAGUUCCGCCUUGAAACACCUAAC	LOC_Os10g33760.1(563-586 of 1511 nt)	CDS	5'UTR/CDS/3'UTR
	MATCH	:::::::X:: ::::::X:X::
63.osa-miR809a	UGAAUGUGAGAAAUGUUAGAAU(22 nt)
*	QUERY	UAAGAUUGUAA-----AGAGUGUAAGU	(22-1)
	DECOY	AUUCCAACCUUAUGAGUCUCACAUUCC	LOC_Os07g10860.1(365-391 of 1119 nt)	CDS	-/CDS/-
	MATCH	::::X:::X:: ::::::::::X
64.osa-miR1882e	AGAUUGCUUUCAAGGUCAUUUCUU(24 nt)
*	QUERY	UUCUUUACUGGA---ACUUUCGUUAGA	(24-1)
	DECOY	AAGAAAUAACCUCAAUGGAAGCAUUCC	LOC_Os11g40970.1(1758-1784 of 3813 nt)	CDS	5'UTR/CDS/3'UTR
	MATCH	:::::::X:::: ::.:::::X::X
65.osa-miR171h	GUGAGCCGAACCAAUAUCACU(21 nt)
*	QUERY	UCACUAUAAC---CAAGCCGAGUG	(21-1)
	DECOY	AGAGAUAUUGUGAGCUCGGUUCAC	LOC_Os11g31660.1(874-897 of 1515 nt)	CDS	-/CDS/-
	MATCH	::X::::::: :X::::.::::
*	QUERY	UCACUAUAACC---AAGCCGAGUG	(21-1)
	DECOY	CGUGAAAUUGGAGGUUCGCCUCAU	LOC_Os04g43519.1(903-926 of 1056 nt)	CDS	-/CDS/-
	MATCH	X::::X::::: ::::X::::.
66.osa-miR159a.1	UUUGGAUUGAAGGGAGCUCUG(21 nt)
*	QUERY	GUCUCGAGGGA----AGUUAGGUUU	(21-1)
	DECOY	CAGAGCUCCCUCUGUUCAAUCUGAA	LOC_Os09g12650.1(1792-1816 of 2219 nt)	CDS	5'UTR/CDS/3'UTR
	MATCH	::::::::::: ::::::..::
*	QUERY	GUCUCGAGGGA---AGUUAGGUUU	(21-1)
	DECOY	CAGAGCUCACUCUGUCAAUGCAAG	LOC_Os06g08890.1(2389-2412 of 2728 nt)	3'UTR	5'UTR/CDS/3'UTR
	MATCH	::::::::X:: :::::X:::.
*	QUERY	GUCUCGAGGG----AAGUUAGGUUU	(21-1)
	DECOY	AAGAGCUCCCAGGCUUCAAUGCAUA	LOC_Os03g55200.1(1358-1382 of 2110 nt)	CDS	5'UTR/CDS/3'UTR
	MATCH	X::::::::: ::::::X::X:
67.osa-miR156k	UGACAGAAGAGAGAGAGCACA(21 nt)
*	QUERY	ACACGAGAGA---GAGAAGACAGU	(21-1)
	DECOY	UUUGCUCUCUUGCCUCUCCUGUCU	LOC_Os02g06960.1(5-28 of 1735 nt)	5'UTR	5'UTR/CDS/3'UTR
	MATCH	:X:::::::: ::::X:::::X
*	QUERY	ACACGAGAGA---GAGAAGACAGU	(21-1)
	DECOY	UUUGCUCUCUUCUCUCUUCUCUCU	LOC_Os02g33670.1(98-121 of 1442 nt)	5'UTR	5'UTR/CDS/3'UTR
	MATCH	:X:::::::: :::::::X::X
68.osa-miR2918	AUCCGUGUUGUCUGCGCUUUA(21 nt)
*	QUERY	AUUUCGCGUC---UGUUGUGCCUA	(21-1)
	DECOY	CAAAGCGCAGUAUACGAGACGGAU	LOC_Os07g48590.1(183-206 of 507 nt)	CDS	-/CDS/-
	MATCH	X::::::::: ::.:X::::::
*	QUERY	AUUUCGCGUC---UGUUGUGCCUA	(21-1)
	DECOY	CAAAGCGCAGUAUACGAGACGGAU	LOC_Os07g43200.1(4413-4436 of 4737 nt)	CDS	-/CDS/-
	MATCH	X::::::::: ::.:X::::::
69.osa-miR395p	GUGAAGUGUUUGGGGGAACUC(21 nt)
*	QUERY	CUCAAGGGGG---UUUGUGAAGUG	(21-1)
	DECOY	GAGUUCCGCCUUGAAACACCUAAC	LOC_Os10g33760.1(563-586 of 1511 nt)	CDS	5'UTR/CDS/3'UTR
	MATCH	:::::::X:: ::::::X:X::
70.osa-miR5082	UGCGAUGAUGGCCGCGCGGGUUCA(24 nt)
*	QUERY	ACUUGGGCGCGC---CGGUAGUAGCGU	(24-1)
	DECOY	UGAACCCGUGCCCACGCCACCAUCGCC	LOC_Os11g10890.1(384-410 of 507 nt)	CDS	5'UTR/CDS/-
	MATCH	::::::::.::X ::::X::::::X
71.osa-miR395j	GUGAAGUGUUUGGGGGAACUC(21 nt)
*	QUERY	CUCAAGGGGG---UUUGUGAAGUG	(21-1)
	DECOY	GAGUUCCGCCUUGAAACACCUAAC	LOC_Os10g33760.1(563-586 of 1511 nt)	CDS	5'UTR/CDS/3'UTR
	MATCH	:::::::X:: ::::::X:X::
72.osa-miR2055	UUUCCUUGGGAAGGUGGUUUC(21 nt)
*	QUERY	CUUUGGUGGA-----AGGGUUCCUUU	(21-1)
	DECOY	CAAACCACCUCAUGCUCACAAGGAAA	LOC_Os05g12760.1(1173-1198 of 1554 nt)	CDS	-/CDS/-
	MATCH	X::::::::: ::X::::::::
*	QUERY	CUUUGGUGGA----AGGGUUCCUUU	(21-1)
	DECOY	UAAACCACCUGUUGUGCCAAGGAAU	LOC_Os03g18370.1(1207-1231 of 2018 nt)	CDS	5'UTR/CDS/3'UTR
	MATCH	X::::::::: :X::::::::X
*	QUERY	CUUUGGUGGAA----GGGUUCCUUU	(21-1)
	DECOY	CGAACCAACUUUUCUCCCAAGGAAA	LOC_Os01g06660.1(46-70 of 2311 nt)	5'UTR	5'UTR/CDS/3'UTR
	MATCH	X.:::::X::: ::::::::::
73.osa-miR819h	UCAGGUUAUAAGACUUUCUAGC(22 nt)
*	QUERY	CGAUCUUUCAG---AAUAUUGGACU	(22-1)
	DECOY	GAUAGAAAGGCAUGUUAUAACAUGU	LOC_Os05g46770.1(1866-1890 of 3235 nt)	3'UTR	5'UTR/CDS/3'UTR
	MATCH	:X:::::::X: :::::::X::X
74.osa-miR2905	UACAUGUCAGUGACAAAGGCA(21 nt)
*	QUERY	ACGGAAACAG---UGACUGUACAU	(21-1)
	DECOY	UGCAUUUGUUGCAACUGAGAUGUA	LOC_Os04g27310.1(801-824 of 1710 nt)	CDS	-/CDS/-
	MATCH	:::X:::::. :::::X:::::
75.osa-miR819f	UCAGGUUAUAAGACUUUCUAGC(22 nt)
*	QUERY	CGAUCUUUCAG---AAUAUUGGACU	(22-1)
	DECOY	GAUAGAAAGGCAUGUUAUAACAUGU	LOC_Os05g46770.1(1866-1890 of 3235 nt)	3'UTR	5'UTR/CDS/3'UTR
	MATCH	:X:::::::X: :::::::X::X
76.osa-miR1847.1	UGCAGUUUGCAGUUGUGGCAC(21 nt)
*	QUERY	CACGGUGUUGA---CGUUUGACGU	(21-1)
	DECOY	AUGCCACACCUAUGGCAAACUGAG	LOC_Os12g20380.1(336-359 of 792 nt)	CDS	-/CDS/-
	MATCH	X:::::::X:: ::::::::X.
77.osa-miR444e	UGCAGUUGCUGCCUCAAGCUU(21 nt)
*	QUERY	UUCGAACUCC---GUCGUUGACGU	(21-1)
	DECOY	AAGAUUGAGGGCGCAGCAACUGAA	LOC_Os11g08440.1(2100-2123 of 2210 nt)	3'UTR	5'UTR/CDS/3'UTR
	MATCH	:::X:::::: :::::::::X:
*	QUERY	UUCGAACUCC----GUCGUUGACGU	(21-1)
	DECOY	AAGCUUGAGGAUCUCAUCAACUGUG	LOC_Os11g01720.1(88-112 of 1065 nt)	CDS	-/CDS/-
	MATCH	:::::::::: ::X::::::..
78.osa-miR399f	UGCCAAAGGAGAUUUGCCCAG(21 nt)
*	QUERY	GACCCGUUUAG---AGGAAACCGU	(21-1)
	DECOY	UAGGGCAACUUGUAUCCUUUGGCA	LOC_Os03g05334.1(356-379 of 656 nt)	5'UTR	5'UTR/CDS/3'UTR
	MATCH	.X::::::X:. ::::::::::
79.osa-miR396i	UCCACAGGCUUUCUUGAACGG(21 nt)
*	QUERY	GGCAAGUUCU----UUCGGACACCU	(21-1)
	DECOY	CCCUUCAAGAUCAGAAGCCUGUAGA	LOC_Os08g42730.1(930-954 of 1526 nt)	CDS	5'UTR/CDS/3'UTR
	MATCH	::X::::::: ::::::::X::
*	QUERY	GGCAAGUUCUU----UCGGACACCU	(21-1)
	DECOY	CAGUUCAAGAAUUGCAUCCUGUGGA	LOC_Os03g46920.1(1323-1347 of 2854 nt)	CDS	5'UTR/CDS/3'UTR
	MATCH	:X::::::::: :X::::::::
80.osa-miR1882d	AGAUUGCUUUCAAGGUCAUUUCUU(24 nt)
*	QUERY	UUCUUUACUGGA---ACUUUCGUUAGA	(24-1)
	DECOY	AAGAAAUAACCUCAAUGGAAGCAUUCC	LOC_Os11g40970.1(1758-1784 of 3813 nt)	CDS	5'UTR/CDS/3'UTR
	MATCH	:::::::X:::: ::.:::::X::X
81.osa-miR444d.1	UUGCUGCCUCAAGCUUGCUGC(21 nt)
*	QUERY	CGUCGUUCGA---ACUCCGUCGUU	(21-1)
	DECOY	GCAGCCAGCUGAGUGAGGCAGCUA	LOC_Os08g33210.1(47-70 of 1339 nt)	5'UTR	5'UTR/CDS/3'UTR
	MATCH	:::::X:::: :::::::::X:
82.osa-miR166f	UCGGACCAGGCUUCAUUCCCC(21 nt)
*	QUERY	CCCCUUACUUC----GGACCAGGCU	(21-1)
	DECOY	CGGCAAUGAAGAUGCCCUGGUCAGA	LOC_Os02g46962.3(1052-1076 of 1530 nt)	CDS	5'UTR/CDS/3'UTR
	MATCH	X::X::::::: :::::::X::
*	QUERY	CCCCUUACUUC----GGACCAGGCU	(21-1)
	DECOY	CGGCAAUGAAGAUGCCCUGGUCAGA	LOC_Os02g46962.2(1224-1248 of 1702 nt)	CDS	5'UTR/CDS/3'UTR
	MATCH	X::X::::::: :::::::X::
*	QUERY	CCCCUUACUUC----GGACCAGGCU	(21-1)
	DECOY	CGGCAAUGAAGAUGCCCUGGUCAGA	LOC_Os02g46962.1(1312-1336 of 1790 nt)	CDS	5'UTR/CDS/3'UTR
	MATCH	X::X::::::: :::::::X::
*	QUERY	CCCCUUACUUC---GGACCAGGCU	(21-1)
	DECOY	UUGGAAUGAACAGUCCUGCUCCGA	LOC_Os07g03930.1(719-742 of 1944 nt)	CDS	-/CDS/-
	MATCH	XX::::::::X ::::X:::::
83.osa-miR159f	CUUGGAUUGAAGGGAGCUCUA(21 nt)
*	QUERY	AUCUCGAGGGA---AGUUAGGUUC	(21-1)
	DECOY	CAGAGCUCACUCUGUCAAUGCAAG	LOC_Os06g08890.1(2389-2412 of 2728 nt)	3'UTR	5'UTR/CDS/3'UTR
	MATCH	X:::::::X:: :::::X::::
*	QUERY	AUCUCGAGGGA---AGUUAGGUUC	(21-1)
	DECOY	UAGAGCCACCUACAUCAACCCAAG	LOC_Os08g29690.1(803-826 of 3576 nt)	CDS	-/CDS/-
	MATCH	::::::XX::: ::::X:::::
84.osa-miR395l	GUGAAGUGUUUGGGGGAACUC(21 nt)
*	QUERY	CUCAAGGGGG---UUUGUGAAGUG	(21-1)
	DECOY	GAGUUCCGCCUUGAAACACCUAAC	LOC_Os10g33760.1(563-586 of 1511 nt)	CDS	5'UTR/CDS/3'UTR
	MATCH	:::::::X:: ::::::X:X::
85.osa-miR827	UAAGAUGACCAUCAGCGAAAA(21 nt)
*	QUERY	AAAAGCGACUA---CCAGUAGAAU	(21-1)
	DECOY	UUUUUGCUGGGUGCGGUCAUCUUA	LOC_Os01g28400.1(232-255 of 1671 nt)	CDS	-/CDS/-
	MATCH	::::.::::.X ::::::::::
86.osa-miR395y	GUGAAGUGUUUGGGGGAACUC(21 nt)
*	QUERY	CUCAAGGGGG---UUUGUGAAGUG	(21-1)
	DECOY	GAGUUCCGCCUUGAAACACCUAAC	LOC_Os10g33760.1(563-586 of 1511 nt)	CDS	5'UTR/CDS/3'UTR
	MATCH	:::::::X:: ::::::X:X::
87.osa-miR171c	UGAUUGAGCCGUGCCAAUAUC(21 nt)
*	QUERY	CUAUAACCGUG---CCGAGUUAGU	(21-1)
	DECOY	GAUAUGGGCACUAAGGAUCAAACA	LOC_Os11g03210.1(81-104 of 342 nt)	CDS	-/CDS/-
	MATCH	:::::X::::: ::X::::X::
88.osa-miR319b	UUGGACUGAAGGGUGCUCCC(20 nt)
*	QUERY	CCCUCGUGGG---AAGUCAGGUU	(20-1)
	DECOY	AGGACCGCCCAAUUUCAGUCCAA	LOC_Os11g01790.1(750-772 of 1790 nt)	CDS	5'UTR/CDS/3'UTR
	MATCH	X:::X:.::: ::::::::::
89.osa-miR444d.2	UGCAGUUGCUGCCUCAAGCUU(21 nt)
*	QUERY	UUCGAACUCC---GUCGUUGACGU	(21-1)
	DECOY	AAGAUUGAGGGCGCAGCAACUGAA	LOC_Os11g08440.1(2100-2123 of 2210 nt)	3'UTR	5'UTR/CDS/3'UTR
	MATCH	:::X:::::: :::::::::X:
*	QUERY	UUCGAACUCC----GUCGUUGACGU	(21-1)
	DECOY	AAGCUUGAGGAUCUCAUCAACUGUG	LOC_Os11g01720.1(88-112 of 1065 nt)	CDS	-/CDS/-
	MATCH	:::::::::: ::X::::::..
90.osa-miR171f	UGAUUGAGCCGUGCCAAUAUC(21 nt)
*	QUERY	CUAUAACCGUG---CCGAGUUAGU	(21-1)
	DECOY	GAUAUGGGCACUAAGGAUCAAACA	LOC_Os11g03210.1(81-104 of 342 nt)	CDS	-/CDS/-
	MATCH	:::::X::::: ::X::::X::
91.osa-miR1846c-3p	UGACCCCGGUCUGCUCGCUGG(21 nt)
*	QUERY	GGUCGCUCGU---CUGGCCCCAGU	(21-1)
	DECOY	UGAGCGAGGACGGGACCGGGGUCG	LOC_Os02g19860.1(537-560 of 4086 nt)	CDS	5'UTR/CDS/3'UTR
	MATCH	.X::::::X: ::::::::::.
92.osa-miR395s	GUGAAGUGUUUGGGGGAACUC(21 nt)
*	QUERY	CUCAAGGGGG---UUUGUGAAGUG	(21-1)
	DECOY	GAGUUCCGCCUUGAAACACCUAAC	LOC_Os10g33760.1(563-586 of 1511 nt)	CDS	5'UTR/CDS/3'UTR
	MATCH	:::::::X:: ::::::X:X::
93.osa-miR395b	GUGAAGUGUUUGGGGGAACUC(21 nt)
*	QUERY	CUCAAGGGGG---UUUGUGAAGUG	(21-1)
	DECOY	GAGUUCCGCCUUGAAACACCUAAC	LOC_Os10g33760.1(563-586 of 1511 nt)	CDS	5'UTR/CDS/3'UTR
	MATCH	:::::::X:: ::::::X:X::
94.osa-miR819c	UCAGGUUAUAAGACUUUCUAGC(22 nt)
*	QUERY	CGAUCUUUCAG---AAUAUUGGACU	(22-1)
	DECOY	GAUAGAAAGGCAUGUUAUAACAUGU	LOC_Os05g46770.1(1866-1890 of 3235 nt)	3'UTR	5'UTR/CDS/3'UTR
	MATCH	:X:::::::X: :::::::X::X
95.osa-miR396b	UUCCACAGCUUUCUUGAACUG(21 nt)
*	QUERY	GUCAAGUUCUU---UCGACACCUU	(21-1)
	DECOY	CAGUUCAAGAUCAGAGCUGUGAAG	LOC_Os05g16170.1(139-162 of 336 nt)	CDS	-/CDS/-
	MATCH	::::::::::X :::::::X:.
*	QUERY	GUCAAGUUCU---UUCGACACCUU	(21-1)
	DECOY	CAUUUCAAUACAGAAGCUGUGGAU	LOC_Os07g46410.1(861-884 of 1880 nt)	CDS	5'UTR/CDS/3'UTR
	MATCH	::X:::::X: ::::::::::X
96.osa-miR819e	UCAGGUUAUAAGACUUUCUAGC(22 nt)
*	QUERY	CGAUCUUUCAG---AAUAUUGGACU	(22-1)
	DECOY	GAUAGAAAGGCAUGUUAUAACAUGU	LOC_Os05g46770.1(1866-1890 of 3235 nt)	3'UTR	5'UTR/CDS/3'UTR
	MATCH	:X:::::::X: :::::::X::X
97.osa-miR444c.1	UGUUGUCUCAAGCUUGCUGCC(21 nt)
*	QUERY	CCGUCGUUCGA----ACUCUGUUGU	(21-1)
	DECOY	GGCAGCAAGCUCUUAUCAGACAAUG	LOC_Os10g42880.1(1289-1313 of 4380 nt)	CDS	-/CDS/-
	MATCH	::::::::::: :X::::::..
98.osa-miR166n	UCGGACCAGGCUUCAUUCCCC(21 nt)
*	QUERY	CCCCUUACUUC----GGACCAGGCU	(21-1)
	DECOY	CGGCAAUGAAGAUGCCCUGGUCAGA	LOC_Os02g46962.3(1052-1076 of 1530 nt)	CDS	5'UTR/CDS/3'UTR
	MATCH	X::X::::::: :::::::X::
*	QUERY	CCCCUUACUUC----GGACCAGGCU	(21-1)
	DECOY	CGGCAAUGAAGAUGCCCUGGUCAGA	LOC_Os02g46962.2(1224-1248 of 1702 nt)	CDS	5'UTR/CDS/3'UTR
	MATCH	X::X::::::: :::::::X::
*	QUERY	CCCCUUACUUC----GGACCAGGCU	(21-1)
	DECOY	CGGCAAUGAAGAUGCCCUGGUCAGA	LOC_Os02g46962.1(1312-1336 of 1790 nt)	CDS	5'UTR/CDS/3'UTR
	MATCH	X::X::::::: :::::::X::
*	QUERY	CCCCUUACUUC---GGACCAGGCU	(21-1)
	DECOY	UUGGAAUGAACAGUCCUGCUCCGA	LOC_Os07g03930.1(719-742 of 1944 nt)	CDS	-/CDS/-
	MATCH	XX::::::::X ::::X:::::
99.osa-miR819j	UCAGGUUAUAAGACUUUCUAGC(22 nt)
*	QUERY	CGAUCUUUCAG---AAUAUUGGACU	(22-1)
	DECOY	GAUAGAAAGGCAUGUUAUAACAUGU	LOC_Os05g46770.1(1866-1890 of 3235 nt)	3'UTR	5'UTR/CDS/3'UTR
	MATCH	:X:::::::X: :::::::X::X
100.osa-miR415	AACAGAACAGAAGCAGAGCAG(21 nt)
*	QUERY	GACGAGACGA----AGACAAGACAA	(21-1)
	DECOY	CUGCUCUGCUCUUCUCUGUUCCGUU	LOC_Os03g10260.1(833-857 of 1160 nt)	3'UTR	5'UTR/CDS/3'UTR
	MATCH	:::::::::: :::::::X:::
*	QUERY	GACGAGACGA---AGACAAGACAA	(21-1)
	DECOY	GUGCUCUGCUCAGUCUAUUCUAUU	LOC_Os05g45960.1(1149-1172 of 2076 nt)	CDS	5'UTR/CDS/3'UTR
	MATCH	X::::::::: :::X::::X::
101.osa-miR399j	UGCCAAAGGAGAGUUGCCCUA(21 nt)
*	QUERY	AUCCCGUUGAG---AGGAAACCGU	(21-1)
	DECOY	UAGGGCAACUUGUAUCCUUUGGCA	LOC_Os03g05334.1(356-379 of 656 nt)	5'UTR	5'UTR/CDS/3'UTR
	MATCH	::::::::::. ::::::::::
102.osa-miR5080	AAAAGGAUCAUACCGUGACAG(21 nt)
*	QUERY	GACAGUGCCA---UACUAGGAAAA	(21-1)
	DECOY	CUGUCACGGUUGUAUCAUCAUUUU	LOC_Os01g17430.1(2998-3021 of 3419 nt)	3'UTR	5'UTR/CDS/3'UTR
	MATCH	:::::::::: ::X:::X::::
103.osa-miR1882h	AGAUUGCUUUCAAGGUCAUUUCUU(24 nt)
*	QUERY	UUCUUUACUGGA---ACUUUCGUUAGA	(24-1)
	DECOY	AAGAAAUAACCUCAAUGGAAGCAUUCC	LOC_Os11g40970.1(1758-1784 of 3813 nt)	CDS	5'UTR/CDS/3'UTR
	MATCH	:::::::X:::: ::.:::::X::X
104.osa-miR809f	UGAAUGUGAGAAAUGUUAGAAU(22 nt)
*	QUERY	UAAGAUUGUAA-----AGAGUGUAAGU	(22-1)
	DECOY	AUUCCAACCUUAUGAGUCUCACAUUCC	LOC_Os07g10860.1(365-391 of 1119 nt)	CDS	-/CDS/-
	MATCH	::::X:::X:: ::::::::::X
105.osa-miR809d	UGAAUGUGAGAAAUGUUAGAAU(22 nt)
*	QUERY	UAAGAUUGUAA-----AGAGUGUAAGU	(22-1)
	DECOY	AUUCCAACCUUAUGAGUCUCACAUUCC	LOC_Os07g10860.1(365-391 of 1119 nt)	CDS	-/CDS/-
	MATCH	::::X:::X:: ::::::::::X
106.osa-miR444f	UGCAGUUGUUGCCUCAAGCUU(21 nt)
*	QUERY	UUCGAACUCC----GUUGUUGACGU	(21-1)
	DECOY	AAGCUUGAGGAUCUCAUCAACUGUG	LOC_Os11g01720.1(88-112 of 1065 nt)	CDS	-/CDS/-
	MATCH	:::::::::: ::X::::::..
107.osa-miR446	CAUCAAUAUGAAUAUGGGAAAUGG(24 nt)
*	QUERY	GGUAAAGGGUAU---AAGUAUAACUAC	(24-1)
	DECOY	CCUUUUCUCAUAAGUUUCAUAAUGCUG	LOC_Os02g04230.2(893-919 of 2004 nt)	CDS	5'UTR/CDS/3'UTR
	MATCH	::X::::.:::: ::::::X::X::
*	QUERY	GGUAAAGGGUAU---AAGUAUAACUAC	(24-1)
	DECOY	CCUUUUCUCAUAAGUUUCAUAAUGCUG	LOC_Os02g04230.3(910-936 of 2021 nt)	CDS	5'UTR/CDS/3'UTR
	MATCH	::X::::.:::: ::::::X::X::
*	QUERY	GGUAAAGGGUAU---AAGUAUAACUAC	(24-1)
	DECOY	CCUUUUCUCAUAAGUUUCAUAAUGCUG	LOC_Os02g04230.1(993-1019 of 2104 nt)	CDS	5'UTR/CDS/3'UTR
	MATCH	::X::::.:::: ::::::X::X::
108.osa-miR166c	UCGGACCAGGCUUCAUUCCCC(21 nt)
*	QUERY	CCCCUUACUUC----GGACCAGGCU	(21-1)
	DECOY	CGGCAAUGAAGAUGCCCUGGUCAGA	LOC_Os02g46962.3(1052-1076 of 1530 nt)	CDS	5'UTR/CDS/3'UTR
	MATCH	X::X::::::: :::::::X::
*	QUERY	CCCCUUACUUC----GGACCAGGCU	(21-1)
	DECOY	CGGCAAUGAAGAUGCCCUGGUCAGA	LOC_Os02g46962.2(1224-1248 of 1702 nt)	CDS	5'UTR/CDS/3'UTR
	MATCH	X::X::::::: :::::::X::
*	QUERY	CCCCUUACUUC----GGACCAGGCU	(21-1)
	DECOY	CGGCAAUGAAGAUGCCCUGGUCAGA	LOC_Os02g46962.1(1312-1336 of 1790 nt)	CDS	5'UTR/CDS/3'UTR
	MATCH	X::X::::::: :::::::X::
*	QUERY	CCCCUUACUUC---GGACCAGGCU	(21-1)
	DECOY	UUGGAAUGAACAGUCCUGCUCCGA	LOC_Os07g03930.1(719-742 of 1944 nt)	CDS	-/CDS/-
	MATCH	XX::::::::X ::::X:::::
109.osa-miR2873b	UUGGACUUGAGAUUUGGUAUG(21 nt)
*	QUERY	GUAUGGUUUA---GAGUUCAGGUU	(21-1)
	DECOY	CAUAUCAAAUUUACUGAAGUCCAG	LOC_Os02g54020.1(914-937 of 2586 nt)	CDS	5'UTR/CDS/3'UTR
	MATCH	::::.::::: ::X:::::::.
110.osa-miR809e	UGAAUGUGAGAAAUGUUAGAAU(22 nt)
*	QUERY	UAAGAUUGUAA-----AGAGUGUAAGU	(22-1)
	DECOY	AUUCCAACCUUAUGAGUCUCACAUUCC	LOC_Os07g10860.1(365-391 of 1119 nt)	CDS	-/CDS/-
	MATCH	::::X:::X:: ::::::::::X
111.osa-miR393b-3p	UCAGUGCAAUCCCUUUGGAAU(21 nt)
*	QUERY	UAAGGUUUCC----CUAACGUGACU	(21-1)
	DECOY	AUUCCAGAGGAGUUGAUUGCACUCA	LOC_Os11g08950.1(944-968 of 2387 nt)	CDS	5'UTR/CDS/3'UTR
	MATCH	::::::.::: :::::::::X:
112.osa-miR396a	UUCCACAGCUUUCUUGAACUG(21 nt)
*	QUERY	GUCAAGUUCUU---UCGACACCUU	(21-1)
	DECOY	CAGUUCAAGAUCAGAGCUGUGAAG	LOC_Os05g16170.1(139-162 of 336 nt)	CDS	-/CDS/-
	MATCH	::::::::::X :::::::X:.
*	QUERY	GUCAAGUUCU---UUCGACACCUU	(21-1)
	DECOY	CAUUUCAAUACAGAAGCUGUGGAU	LOC_Os07g46410.1(861-884 of 1880 nt)	CDS	5'UTR/CDS/3'UTR
	MATCH	::X:::::X: ::::::::::X
113.osa-miR395t	GUGAAGUGUUUGGGGAAACUC(21 nt)
*	QUERY	CUCAAAGGGG---UUUGUGAAGUG	(21-1)
	DECOY	UAAUUUCCCCCUUAACCACUUCAU	LOC_Os02g36880.3(5-28 of 1425 nt)	5'UTR	5'UTR/CDS/3'UTR
	MATCH	X:X::::::: ::X:::::::.
*	QUERY	CUCAAAGGGG---UUUGUGAAGUG	(21-1)
	DECOY	UAAUUUCCCCCUUAACCACUUCAU	LOC_Os02g36880.1(5-28 of 1431 nt)	5'UTR	5'UTR/CDS/3'UTR
	MATCH	X:X::::::: ::X:::::::.
114.osa-miR1882f	AGAUUGCUUUCAAGGUCAUUUCUU(24 nt)
*	QUERY	UUCUUUACUGGA---ACUUUCGUUAGA	(24-1)
	DECOY	AAGAAAUAACCUCAAUGGAAGCAUUCC	LOC_Os11g40970.1(1758-1784 of 3813 nt)	CDS	5'UTR/CDS/3'UTR
	MATCH	:::::::X:::: ::.:::::X::X
115.osa-miR319a	UUGGACUGAAGGGUGCUCCC(20 nt)
*	QUERY	CCCUCGUGGG---AAGUCAGGUU	(20-1)
	DECOY	AGGACCGCCCAAUUUCAGUCCAA	LOC_Os11g01790.1(750-772 of 1790 nt)	CDS	5'UTR/CDS/3'UTR
	MATCH	X:::X:.::: ::::::::::
116.osa-miR397a	UCAUUGAGUGCAGCGUUGAUG(21 nt)
*	QUERY	GUAGUUGCGA---CGUGAGUUACU	(21-1)
	DECOY	CCUCAACGCUUGCGAACUCAAGGA	LOC_Os12g43900.1(2418-2441 of 2703 nt)	CDS	-/CDS/-
	MATCH	:X:::::::: :X::::::X::
117.osa-miR395f	GUGAAUUGUUUGGGGGAACUC(21 nt)
*	QUERY	CUCAAGGGGGU---UUGUUAAGUG	(21-1)
	DECOY	GAGUUCCUCCACGCAACAAUCCGC	LOC_Os11g29900.2(63-86 of 1998 nt)	5'UTR	5'UTR/CDS/3'UTR
	MATCH	:::::::.::: ::::::X:.:
*	QUERY	CUCAAGGGGGU---UUGUUAAGUG	(21-1)
	DECOY	GAGUUCCUCCACGCAACAAUCCGC	LOC_Os11g29900.1(63-86 of 2185 nt)	5'UTR	5'UTR/CDS/3'UTR
	MATCH	:::::::.::: ::::::X:.:
118.osa-miR444b.2	UGCAGUUGUUGUCUCAAGCUU(21 nt)
*	QUERY	UUCGAACUCU----GUUGUUGACGU	(21-1)
	DECOY	AAGCUUGGGAGUAUCUACAACUGCA	LOC_Os08g43980.1(142-166 of 732 nt)	CDS	-/CDS/-
	MATCH	:::::::.:: :X:::::::::
119.osa-miR2863b	UUCGUUUAUUUGGACUAGAGU(21 nt)
*	QUERY	UGAGAUCAGG---UUUAUUUGCUU	(21-1)
	DECOY	CCUCUACUCCUGCAAACAAACGAA	LOC_Os12g31880.1(4009-4032 of 4052 nt)	3'UTR	5'UTR/CDS/3'UTR
	MATCH	X:::::X::: :::X:::::::
*	QUERY	UGAGAUCAGG---UUUAUUUGCUU	(21-1)
	DECOY	AUUCUAGUGCUGGAAAUAAAGGAA	LOC_Os09g16449.1(82-105 of 2261 nt)	5'UTR-CDS	5'UTR/CDS/3'UTR
	MATCH	:.::::::X: :::::::X:::
*	QUERY	UGAGAUCAGG---UUUAUUUGCUU	(21-1)
	DECOY	AUUCUAGUGCUGGAAAUAAAGGAA	LOC_Os09g16449.3(82-105 of 2567 nt)	5'UTR-CDS	5'UTR/CDS/3'UTR
	MATCH	:.::::::X: :::::::X:::
*	QUERY	UGAGAUCAGG---UUUAUUUGCUU	(21-1)
	DECOY	AUUCUAGUGCUGGAAAUAAAGGAA	LOC_Os09g16449.2(82-105 of 2584 nt)	5'UTR-CDS	5'UTR/CDS/3'UTR
	MATCH	:.::::::X: :::::::X:::
*	QUERY	UGAGAUCAGGU---UUAUUUGCUU	(21-1)
	DECOY	AUUCUAGUCCAGGCAAGAAAGGAA	LOC_Os09g16330.2(2495-2518 of 4341 nt)	CDS	-/CDS/-
	MATCH	:.::::::::: ::X:::X:::
120.osa-miR395n	GUGAAGUGUUUGGGGGAACUC(21 nt)
*	QUERY	CUCAAGGGGG---UUUGUGAAGUG	(21-1)
	DECOY	GAGUUCCGCCUUGAAACACCUAAC	LOC_Os10g33760.1(563-586 of 1511 nt)	CDS	5'UTR/CDS/3'UTR
	MATCH	:::::::X:: ::::::X:X::
121.osa-miR394	UUGGCAUUCUGUCCACCUCC(20 nt)
*	QUERY	CCUCCACCUG-----UCUUACGGUU	(20-1)
	DECOY	GGAGGUAGACCAGGAAGAAUGCCAC	LOC_Os03g42280.2(1563-1587 of 3957 nt)	5'UTR	5'UTR/CDS/3'UTR
	MATCH	::::::X::: :::::::::X
*	QUERY	CCUCCACCUG-----UCUUACGGUU	(20-1)
	DECOY	GGAGGUAGACCAGGAAGAAUGCCAC	LOC_Os03g42280.1(1497-1521 of 3415 nt)	5'UTR	5'UTR/CDS/3'UTR
	MATCH	::::::X::: :::::::::X
*	QUERY	CCUCCACCUG----UCUUACGGUU	(20-1)
	DECOY	GGAGGUGGAGGUCAAGAUUGCCAA	LOC_Os02g02090.1(348-371 of 420 nt)	CDS	-/CDS/-
	MATCH	:::::::::X :::X::::::
122.osa-miR166d	UCGGACCAGGCUUCAUUCCCC(21 nt)
*	QUERY	CCCCUUACUUC----GGACCAGGCU	(21-1)
	DECOY	CGGCAAUGAAGAUGCCCUGGUCAGA	LOC_Os02g46962.3(1052-1076 of 1530 nt)	CDS	5'UTR/CDS/3'UTR
	MATCH	X::X::::::: :::::::X::
*	QUERY	CCCCUUACUUC----GGACCAGGCU	(21-1)
	DECOY	CGGCAAUGAAGAUGCCCUGGUCAGA	LOC_Os02g46962.2(1224-1248 of 1702 nt)	CDS	5'UTR/CDS/3'UTR
	MATCH	X::X::::::: :::::::X::
*	QUERY	CCCCUUACUUC----GGACCAGGCU	(21-1)
	DECOY	CGGCAAUGAAGAUGCCCUGGUCAGA	LOC_Os02g46962.1(1312-1336 of 1790 nt)	CDS	5'UTR/CDS/3'UTR
	MATCH	X::X::::::: :::::::X::
*	QUERY	CCCCUUACUUC---GGACCAGGCU	(21-1)
	DECOY	UUGGAAUGAACAGUCCUGCUCCGA	LOC_Os07g03930.1(719-742 of 1944 nt)	CDS	-/CDS/-
	MATCH	XX::::::::X ::::X:::::
123.osa-miR395a	GUGAAGUGCUUGGGGGAACUC(21 nt)
*	QUERY	CUCAAGGGGGU---UCGUGAAGUG	(21-1)
	DECOY	GAGAUCCUACAUGCAGCACUUCAC	LOC_Os06g47580.1(2952-2975 of 3687 nt)	CDS	5'UTR/CDS/3'UTR
	MATCH	:::X:::.X:: ::::::::::
*	QUERY	CUCAAGGGGGU---UCGUGAAGUG	(21-1)
	DECOY	GAGAUCCUACAUGCAGCACUUCAC	LOC_Os06g47580.3(2952-2975 of 3822 nt)	CDS	5'UTR/CDS/3'UTR
	MATCH	:::X:::.X:: ::::::::::
*	QUERY	CUCAAGGGGGU---UCGUGAAGUG	(21-1)
	DECOY	GAGAUCCUACAUGCAGCACUUCAC	LOC_Os06g47580.2(2952-2975 of 3833 nt)	CDS	5'UTR/CDS/3'UTR
	MATCH	:::X:::.X:: ::::::::::
124.osa-miR399g	UGCCAAAGGAGAUUUGCCCAG(21 nt)
*	QUERY	GACCCGUUUAG---AGGAAACCGU	(21-1)
	DECOY	UAGGGCAACUUGUAUCCUUUGGCA	LOC_Os03g05334.1(356-379 of 656 nt)	5'UTR	5'UTR/CDS/3'UTR
	MATCH	.X::::::X:. ::::::::::
125.osa-miR171d	UGAUUGAGCCGUGCCAAUAUC(21 nt)
*	QUERY	CUAUAACCGUG---CCGAGUUAGU	(21-1)
	DECOY	GAUAUGGGCACUAAGGAUCAAACA	LOC_Os11g03210.1(81-104 of 342 nt)	CDS	-/CDS/-
	MATCH	:::::X::::: ::X::::X::
126.osa-miR169o	UAGCCAAGAAUGACUUGCCUA(21 nt)
*	QUERY	AUCCGUUCAG---UAAGAACCGAU	(21-1)
	DECOY	AAGGCAUGUCGAAAUUCUGGGCUA	LOC_Os06g45660.1(427-450 of 972 nt)	CDS	5'UTR/CDS/3'UTR
	MATCH	X:::::X::: :::::X:::::
*	QUERY	AUCCGUUCAGU----AAGAACCGAU	(21-1)
	DECOY	UAGGCAAGCCACUGCUUCUUGCCUU	LOC_Os05g24010.2(12-36 of 3444 nt)	5'UTR	5'UTR/CDS/3'UTR
	MATCH	::::::::X:: ::::::X::X
*	QUERY	AUCCGUUCAGU----AAGAACCGAU	(21-1)
	DECOY	UAGGCAAGCCACUGCUUCUUGCCUU	LOC_Os05g24010.1(13-37 of 3464 nt)	5'UTR	5'UTR/CDS/3'UTR
	MATCH	::::::::X:: ::::::X::X
127.osa-miR171b	UGAUUGAGCCGUGCCAAUAUC(21 nt)
*	QUERY	CUAUAACCGUG---CCGAGUUAGU	(21-1)
	DECOY	GAUAUGGGCACUAAGGAUCAAACA	LOC_Os11g03210.1(81-104 of 342 nt)	CDS	-/CDS/-
	MATCH	:::::X::::: ::X::::X::
128.osa-miR169a	CAGCCAAGGAUGACUUGCCGA(21 nt)
*	QUERY	AGCCGUUCAGU----AGGAACCGAC	(21-1)
	DECOY	CCGGCAAGCUACAGCUCCUUGGCUG	LOC_Os09g37800.1(824-848 of 2568 nt)	CDS	-/CDS/-
	MATCH	X:::::::X.: ::::::::::
129.osa-miR5076	GAAAUGGGAGCAGAGCAGGUUU(22 nt)
*	QUERY	UUUGGACGAGA---CGAGGGUAAAG	(22-1)
	DECOY	CAACCGGCUCUCGAGCUCCCAAUUC	LOC_Os07g40280.1(289-313 of 567 nt)	CDS	-/CDS/-
	MATCH	X::::X::::: :::::::X:::
130.osa-miR396d	UCCACAGGCUUUCUUGAACUG(21 nt)
*	QUERY	GUCAAGUUCUU----UCGGACACCU	(21-1)
	DECOY	CAGUUCAAGAAUUGCAUCCUGUGGA	LOC_Os03g46920.1(1323-1347 of 2854 nt)	CDS	5'UTR/CDS/3'UTR
	MATCH	::::::::::: :X::::::::
*	QUERY	GUCAAGUUCU---UUCGGACACCU	(21-1)
	DECOY	CAGUUCUAGUUAUAAGCCUGUGCA	LOC_Os01g19160.1(209-232 of 1475 nt)	5'UTR	5'UTR/CDS/3'UTR
	MATCH	::::::X::X :::::::::X:
131.osa-miR809g	UGAAUGUGAGAAAUGUUAGAAU(22 nt)
*	QUERY	UAAGAUUGUAA-----AGAGUGUAAGU	(22-1)
	DECOY	AUUCCAACCUUAUGAGUCUCACAUUCC	LOC_Os07g10860.1(365-391 of 1119 nt)	CDS	-/CDS/-
	MATCH	::::X:::X:: ::::::::::X
132.osa-miR393	UCCAAAGGGAUCGCAUUGAUC(21 nt)
*	QUERY	CUAGUUACGCU---AGGGAAACCU	(21-1)
	DECOY	GAUCAAUGCGAGGAUGGCUUUGGA	LOC_Os09g24620.1(323-346 of 1154 nt)	CDS	5'UTR/CDS/3'UTR
	MATCH	::::::::::: :XX:::::::
*	QUERY	CUAGUUACGCU---AGGGAAACCU	(21-1)
	DECOY	CAUCAAUGCUAACUUCCCUUUGCA	LOC_Os06g08740.2(1052-1075 of 3768 nt)	5'UTR	5'UTR/CDS/3'UTR
	MATCH	X::::::::X: ::::::::X:
133.osa-miR819a	UCAGGUUAUAAGACUUUCUAGC(22 nt)
*	QUERY	CGAUCUUUCAG---AAUAUUGGACU	(22-1)
	DECOY	GAUAGAAAGGCAUGUUAUAACAUGU	LOC_Os05g46770.1(1866-1890 of 3235 nt)	3'UTR	5'UTR/CDS/3'UTR
	MATCH	:X:::::::X: :::::::X::X
134.osa-miR166h	UCGGACCAGGCUUCAUUCCUC(21 nt)
*	QUERY	CUCCUUACUU---CGGACCAGGCU	(21-1)
	DECOY	GAGGAAAGAAAAUGCCGAGUCCGA	LOC_Os01g24180.1(1276-1299 of 1983 nt)	CDS	-/CDS/-
	MATCH	::::::X::: :::XX::::::
*	QUERY	CUCCUUACUUC---GGACCAGGCU	(21-1)
	DECOY	UUGGAAUGAACAGUCCUGCUCCGA	LOC_Os07g03930.1(719-742 of 1944 nt)	CDS	-/CDS/-
	MATCH	XX::::::::X ::::X:::::
135.osa-miR399d	UGCCAAAGGAGAGUUGCCCUG(21 nt)
*	QUERY	GUCCCGUUGAG---AGGAAACCGU	(21-1)
	DECOY	UAGGGCAACUUGUAUCCUUUGGCA	LOC_Os03g05334.1(356-379 of 656 nt)	5'UTR	5'UTR/CDS/3'UTR
	MATCH	.:::::::::. ::::::::::
*	QUERY	GUCCCGUUGAG---AGGAAACCGU	(21-1)
	DECOY	CAUGGCAACUCAUAUCAUUUGGUU	LOC_Os02g43840.1(352-375 of 1107 nt)	CDS	5'UTR/CDS/3'UTR
	MATCH	::X:::::::: ::X:::::.X
136.osa-miR1873	UCAACAUGGUAUCAGAGCUGGAAG(24 nt)
*	QUERY	GAAGGUCGAGAC----UAUGGUACAACU	(24-1)
	DECOY	CUUCCGGCUCUGCCUCAGACCAUGAGGA	LOC_Os05g45500.1(825-852 of 922 nt)	CDS	5'UTR/CDS/-
	MATCH	:::::.:::::: :X::::::XX::
137.osa-miR164e	UGGAGAAGCAGGGCACGUGAG(21 nt)
*	QUERY	GAGUGCACGGG----ACGAAGAGGU	(21-1)
	DECOY	UUCAAGUGCCCAACCUGCUUCUCCU	LOC_Os08g06420.2(1671-1695 of 2064 nt)	CDS	5'UTR/CDS/3'UTR
	MATCH	.:::X:::::: :::::::::X
138.osa-miR2125	UUUUUCUCUAUAGACUAUCUCCAG(24 nt)
*	QUERY	GACCUCUAUCAG----AUAUCUCUUUUU	(24-1)
	DECOY	CUGGAGCUAAUCCCCUUUUAAAGAAAAA	LOC_Os07g37560.3(143-170 of 3066 nt)	CDS	5'UTR/CDS/3'UTR
	MATCH	::::::X::X:: :X::X:::::::
*	QUERY	GACCUCUAUCAG----AUAUCUCUUUUU	(24-1)
	DECOY	CUGGAGCUAAUCCCCUUUUAAAGAAAAA	LOC_Os07g37560.2(1311-1338 of 3404 nt)	CDS	5'UTR/CDS/3'UTR
	MATCH	::::::X::X:: :X::X:::::::
*	QUERY	GACCUCUAUCAG----AUAUCUCUUUUU	(24-1)
	DECOY	CUGGAGCUAAUCCCCUUUUAAAGAAAAA	LOC_Os07g37560.1(1311-1338 of 4235 nt)	CDS	5'UTR/CDS/3'UTR
	MATCH	::::::X::X:: :X::X:::::::
139.osa-miR162a	UCGAUAAACCUCUGCAUCCAG(21 nt)
*	QUERY	GACCUACGUC---UCCAAAUAGCU	(21-1)
	DECOY	CUGGAUGCAGUGAAGGAUGAUGGA	LOC_Os06g42670.1(16-39 of 411 nt)	CDS	-/CDS/-
	MATCH	:::::::::: :::X:X::X::
*	QUERY	GACCUACGUC----UCCAAAUAGCU	(21-1)
	DECOY	CAGGAUGCAGCUGCAGGAUUAUCGC	LOC_Os03g26070.1(462-486 of 654 nt)	CDS	-/CDS/-
	MATCH	:X:::::::: :::X::::::X
140.osa-miR1882g	AGAUUGCUUUCAAGGUCAUUUCUU(24 nt)
*	QUERY	UUCUUUACUGGA---ACUUUCGUUAGA	(24-1)
	DECOY	AAGAAAUAACCUCAAUGGAAGCAUUCC	LOC_Os11g40970.1(1758-1784 of 3813 nt)	CDS	5'UTR/CDS/3'UTR
	MATCH	:::::::X:::: ::.:::::X::X
141.osa-miR444b.1	UGUUGUCUCAAGCUUGCUGCC(21 nt)
*	QUERY	CCGUCGUUCGA----ACUCUGUUGU	(21-1)
	DECOY	GGCAGCAAGCUCUUAUCAGACAAUG	LOC_Os10g42880.1(1289-1313 of 4380 nt)	CDS	-/CDS/-
	MATCH	::::::::::: :X::::::..
142.osa-miR1318	UCAGGAGAGAUGACACCGAC(20 nt)
*	QUERY	CAGCCACAGU---AGAGAGGACU	(20-1)
	DECOY	CCCGGUGUCACUGUCUCUCCUCG	LOC_Os01g06000.1(192-214 of 3226 nt)	CDS	-/CDS/3'UTR
	MATCH	XX:::::::: ::::::::X.
143.osa-miR396g	UCCACAGGCUUUCUUGAACGG(21 nt)
*	QUERY	GGCAAGUUCU----UUCGGACACCU	(21-1)
	DECOY	CCCUUCAAGAUCAGAAGCCUGUAGA	LOC_Os08g42730.1(930-954 of 1526 nt)	CDS	5'UTR/CDS/3'UTR
	MATCH	::X::::::: ::::::::X::
*	QUERY	GGCAAGUUCUU----UCGGACACCU	(21-1)
	DECOY	CAGUUCAAGAAUUGCAUCCUGUGGA	LOC_Os03g46920.1(1323-1347 of 2854 nt)	CDS	5'UTR/CDS/3'UTR
	MATCH	:X::::::::: :X::::::::
144.osa-miR399b	UGCCAAAGGAGAAUUGCCCUG(21 nt)
*	QUERY	GUCCCGUUAAG---AGGAAACCGU	(21-1)
	DECOY	UAGGGCAACUUGUAUCCUUUGGCA	LOC_Os03g05334.1(356-379 of 656 nt)	5'UTR	5'UTR/CDS/3'UTR
	MATCH	.:::::::X:. ::::::::::
145.osa-miR166e	UCGAACCAGGCUUCAUUCCCC(21 nt)
*	QUERY	CCCCUUACUU---CGGACCAAGCU	(21-1)
	DECOY	AGGGAAUGAACCUGCCUCGUUCAA	LOC_Os03g63020.4(799-822 of 1753 nt)	CDS	5'UTR/CDS/3'UTR
	MATCH	X::::::::: ::::X::::X:
*	QUERY	CCCCUUACUU---CGGACCAAGCU	(21-1)
	DECOY	AGGGAAUGAACCUGCCUCGUUCAA	LOC_Os03g63020.3(1205-1228 of 2159 nt)	CDS	5'UTR/CDS/3'UTR
	MATCH	X::::::::: ::::X::::X:
*	QUERY	CCCCUUACUU---CGGACCAAGCU	(21-1)
	DECOY	AGGGAAUGAACCUGCCUCGUUCAA	LOC_Os03g63020.2(1258-1281 of 2212 nt)	CDS	5'UTR/CDS/3'UTR
	MATCH	X::::::::: ::::X::::X:
*	QUERY	CCCCUUACUU---CGGACCAAGCU	(21-1)
	DECOY	AGGGAAUGAACCUGCCUCGUUCAA	LOC_Os03g63020.1(1258-1281 of 2213 nt)	CDS	5'UTR/CDS/3'UTR
	MATCH	X::::::::: ::::X::::X:
*	QUERY	CCCCUUACUU---CGGACCAAGCU	(21-1)
	DECOY	AGGGAAUGAACCUGCCUCGUUCAA	LOC_Os03g63020.5(1525-1548 of 2479 nt)	CDS	5'UTR/CDS/3'UTR
	MATCH	X::::::::: ::::X::::X:
146.osa-miR396h	UCCACAGGCUUUCUUGAACGG(21 nt)
*	QUERY	GGCAAGUUCU----UUCGGACACCU	(21-1)
	DECOY	CCCUUCAAGAUCAGAAGCCUGUAGA	LOC_Os08g42730.1(930-954 of 1526 nt)	CDS	5'UTR/CDS/3'UTR
	MATCH	::X::::::: ::::::::X::
*	QUERY	GGCAAGUUCUU----UCGGACACCU	(21-1)
	DECOY	CAGUUCAAGAAUUGCAUCCUGUGGA	LOC_Os03g46920.1(1323-1347 of 2854 nt)	CDS	5'UTR/CDS/3'UTR
	MATCH	:X::::::::: :X::::::::
147.osa-miR169b	CAGCCAAGGAUGACUUGCCGG(21 nt)
*	QUERY	GGCCGUUCAGU----AGGAACCGAC	(21-1)
	DECOY	CCGGCAAGCUACAGCUCCUUGGCUG	LOC_Os09g37800.1(824-848 of 2568 nt)	CDS	-/CDS/-
	MATCH	::::::::X.: ::::::::::
*	QUERY	GGCCGUUCAG----UAGGAACCGAC	(21-1)
	DECOY	CCGGCAAGUCCAACAUCCUCGACUC	LOC_Os01g67740.1(232-256 of 4093 nt)	CDS	5'UTR/CDS/3'UTR
	MATCH	:::::::::: :::::X:X::X
148.osa-miR160c	UGCCUGGCUCCCUGUAUGCCA(21 nt)
*	QUERY	ACCGUAUGUCC---CUCGGUCCGU	(21-1)
	DECOY	UGACAUACAGGAUAGUGUCAGGCA	LOC_Os08g41400.1(1532-1555 of 4056 nt)	CDS	5'UTR/CDS/3'UTR
	MATCH	::X:::::::: :X:.::::::
149.osa-miR819g	UCAGGUUAUAAGACUUUCUAGC(22 nt)
*	QUERY	CGAUCUUUCAG---AAUAUUGGACU	(22-1)
	DECOY	GAUAGAAAGGCAUGUUAUAACAUGU	LOC_Os05g46770.1(1866-1890 of 3235 nt)	3'UTR	5'UTR/CDS/3'UTR
	MATCH	:X:::::::X: :::::::X::X
150.osa-miR169c	CAGCCAAGGAUGACUUGCCGG(21 nt)
*	QUERY	GGCCGUUCAGU----AGGAACCGAC	(21-1)
	DECOY	CCGGCAAGCUACAGCUCCUUGGCUG	LOC_Os09g37800.1(824-848 of 2568 nt)	CDS	-/CDS/-
	MATCH	::::::::X.: ::::::::::
*	QUERY	GGCCGUUCAG----UAGGAACCGAC	(21-1)
	DECOY	CCGGCAAGUCCAACAUCCUCGACUC	LOC_Os01g67740.1(232-256 of 4093 nt)	CDS	5'UTR/CDS/3'UTR
	MATCH	:::::::::: :::::X:X::X
151.osa-miR160d	UGCCUGGCUCCCUGUAUGCCA(21 nt)
*	QUERY	ACCGUAUGUCC---CUCGGUCCGU	(21-1)
	DECOY	UGACAUACAGGAUAGUGUCAGGCA	LOC_Os08g41400.1(1532-1555 of 4056 nt)	CDS	5'UTR/CDS/3'UTR
	MATCH	::X:::::::: :X:.::::::
152.osa-miR160f	UGCCUGGCUCCCUGAAUGCCA(21 nt)
*	QUERY	ACCGUAAGUC---CCUCGGUCCGU	(21-1)
	DECOY	AGGCAUUCAGCAGGGAGACAGGAC	LOC_Os11g30270.1(95-118 of 2562 nt)	CDS	-/CDS/-
	MATCH	X::::::::: ::::X::::XX
*	QUERY	ACCGUAAGUC----CCUCGGUCCGU	(21-1)
	DECOY	CGGGAUUCAGAUGAGGAGCCAGGUG	LOC_Os08g08205.1(899-923 of 1811 nt)	5'UTR	5'UTR/CDS/3'UTR
	MATCH	X::X:::::: :::::::::..
153.osa-miR171e	UGAUUGAGCCGUGCCAAUAUC(21 nt)
*	QUERY	CUAUAACCGUG---CCGAGUUAGU	(21-1)
	DECOY	GAUAUGGGCACUAAGGAUCAAACA	LOC_Os11g03210.1(81-104 of 342 nt)	CDS	-/CDS/-
	MATCH	:::::X::::: ::X::::X::
154.osa-miR2118o	CUCCUGAUGCCUCCCAAGCCUA(22 nt)
*	QUERY	AUCCGAACCCU----CCGUAGUCCUC	(22-1)
	DECOY	UAGGCUUGGGAUGAUGGCGGCAGGAU	LOC_Os03g12570.1(2437-2462 of 5862 nt)	CDS	5'UTR/CDS/3'UTR
	MATCH	::::::::::: :::.X:::::X
155.osa-miR159b	UUUGGAUUGAAGGGAGCUCUG(21 nt)
*	QUERY	GUCUCGAGGGA----AGUUAGGUUU	(21-1)
	DECOY	CAGAGCUCCCUCUGUUCAAUCUGAA	LOC_Os09g12650.1(1792-1816 of 2219 nt)	CDS	5'UTR/CDS/3'UTR
	MATCH	::::::::::: ::::::..::
*	QUERY	GUCUCGAGGGA---AGUUAGGUUU	(21-1)
	DECOY	CAGAGCUCACUCUGUCAAUGCAAG	LOC_Os06g08890.1(2389-2412 of 2728 nt)	3'UTR	5'UTR/CDS/3'UTR
	MATCH	::::::::X:: :::::X:::.
*	QUERY	GUCUCGAGGG----AAGUUAGGUUU	(21-1)
	DECOY	AAGAGCUCCCAGGCUUCAAUGCAUA	LOC_Os03g55200.1(1358-1382 of 2110 nt)	CDS	5'UTR/CDS/3'UTR
	MATCH	X::::::::: ::::::X::X:
