# Supplementary material for: Target mimics: an embedded layer of microRNA-involved gene regulatory networks in plants
Source: BMC Genomics. 2012 May 21;13:197. doi: 10.1186/1471-2164-13-197 (PMC3441763; doi:10.1186/1471-2164-13-197)
Supplement: Additional file 3 — Table S3. Annotation information of the target mimics in Arabidopsis. [file 1471-2164-13-197-S3.xls]

## Sheet: Arab_miRNA_vs_Gene
miRNA	Target decoys	Annotations
ath-miR169d	AT1G01920.1	Symbols: | SET domain-containing protein
ath-miR169e
ath-miR169f
ath-miR169g
ath-miR170	AT1G02910.1	Symbols: LPA1 | tetratricopeptide repeat (TPR)-containing protein
ath-miR857	AT1G03060.1	Symbols: SPI | Beige/BEACH domain ;WD domain, G-beta repeat protein
ath-miR849	AT1G07480.1	Symbols: | Transcription factor IIA, alpha/beta subunit
ath-miR849	AT1G07480.2	Symbols: | Transcription factor IIA, alpha/beta subunit
ath-miR159c	AT1G10540.1	Symbols: ATNAT8, NAT8 | nucleobase-ascorbate transporter 8
ath-miR781	AT1G11390.1	Symbols: | Protein kinase superfamily protein
ath-miR781	AT1G11770.1	Symbols: | FAD-binding Berberine family protein
ath-miR415	AT1G13020.1	Symbols: EIF4B2 | eukaryotic initiation factor 4B2
ath-miR857	AT1G14000.1	Symbols: VIK | VH1-interacting kinase
ath-miR827	AT1G14060.1	Symbols: | GCK domain-containing protein
ath-miR839	AT1G16410.1	Symbols: CYP79F1, BUS1, SPS1 | cytochrome p450 79f1
ath-miR839	AT1G16410.2	Symbols: CYP79F1, BUS1, SPS1 | cytochrome p450 79f1
ath-miR859	AT1G16720.1	Symbols: HCF173 | high chlorophyll fluorescence phenotype 173
ath-miR870	AT1G16760.1	Symbols: | Protein kinase protein with adenine nucleotide alpha hydrolases-like domain
ath-miR851-5p	AT1G17830.1	Symbols: | Protein of unknown function (DUF789)
ath-miR2938	AT1G18570.1	Symbols: MYB51, AtMYB51, BW51A, BW51B, HIG1 | myb domain protein 51
ath-miR838	AT1G18730.2	Symbols: NDF6 | NDH dependent flow 6
ath-miR838	AT1G18730.4	Symbols: NDF6 | NDH dependent flow 6
ath-miR5014	AT1G20590.1	Symbols: | Cyclin family protein
ath-miR5014	AT1G20610.1	Symbols: CYCB2;3 | Cyclin B2;3
ath-miR2111a	AT1G21410.1	Symbols: SKP2A | F-box/RNI-like superfamily protein
ath-miR2111b
ath-miR399b	AT1G21930.1	Symbols: | unknown protein; BEST Arabidopsis thaliana protein match is: unknown protein (TAIR:AT3G42150.3); Has 43 Blast hits to 43 proteins in 13 species: Archae - 0; Bacteria - 0; Metazoa - 0; Fungi - 0; Plants - 43; Viruses - 0; Other Eukaryotes - 0 (source: NCBI BLink).
ath-miR399c
ath-miR869.1	AT1G23360.1	Symbols: MENG | S-adenosyl-L-methionine-dependent methyltransferases superfamily protein
ath-miR869.1	AT1G23360.2	Symbols: MENG | S-adenosyl-L-methionine-dependent methyltransferases superfamily protein
ath-miR869.1	AT1G23360.3	Symbols: MENG | S-adenosyl-L-methionine-dependent methyltransferases superfamily protein
ath-miR403	AT1G24240.1	Symbols: | Ribosomal protein L19 family protein
ath-miR869.1	AT1G26330.2	Symbols: | DNA binding
ath-miR773	AT1G27430.1	Symbols: | GYF domain-containing protein
ath-miR869.2	AT1G32060.1	Symbols: PRK | phosphoribulokinase
ath-miR835-5p	AT1G36925.1	Symbols: | unknown protein; Has 69 Blast hits to 69 proteins in 22 species: Archae - 0; Bacteria - 2; Metazoa - 45; Fungi - 4; Plants - 8; Viruses - 0; Other Eukaryotes - 10 (source: NCBI BLink).
ath-miR822	AT1G46624.1	Symbols: | transposable element gene
ath-miR167c	AT1G47280.1	Symbols: | unknown protein; FUNCTIONS IN: molecular_function unknown; INVOLVED IN: biological_process unknown; LOCATED IN: endomembrane system; EXPRESSED IN: 9 plant structures; EXPRESSED DURING: L mature pollen stage, M germinated pollen stage, 4 anthesis, C globular stage, petal differentiation and expansion stage; Has 6 Blast hits to 6 proteins in 2 species: Archae - 0; Bacteria - 0; Metazoa -…
ath-miR834	AT1G48860.1	Symbols: | RNA 3'-terminal phosphate cyclase/enolpyruvate transferase, alpha/beta
ath-miR834	AT1G48860.2	Symbols: | RNA 3'-terminal phosphate cyclase/enolpyruvate transferase, alpha/beta
ath-miR832-3p	AT1G50240.2	Symbols: FU | Protein kinase family protein with ARM repeat domain
ath-miR169g*	AT1G52060.1	Symbols: | Mannose-binding lectin superfamily protein
ath-miR841	AT1G53140.1	Symbols: DRP5A | Dynamin related protein 5A
ath-miR865-3p	AT1G53165.3	Symbols: ATMAP4K ALPHA1 | Protein kinase superfamily protein
ath-miR833-3p	AT1G53460.1	Symbols: | BEST Arabidopsis thaliana protein match is: Ran BP2/NZF zinc finger-like superfamily protein (TAIR:AT1G70650.2); Has 485 Blast hits to 413 proteins in 88 species: Archae - 11; Bacteria - 27; Metazoa - 119; Fungi - 17; Plants - 101; Viruses - 2; Other Eukaryotes - 208 (source: NCBI BLink).
ath-miR773	AT1G54720.1	Symbols: | early-responsive to dehydration protein-related / ERD protein-related
ath-miR167a	AT1G55350.1	Symbols: EMB80, DEK1, EMB1275, ATDEK1 | calpain-type cysteine protease family
ath-miR167b
ath-miR167a	AT1G55350.2	Symbols: DEK1, ATDEK1 | calpain-type cysteine protease family
ath-miR167b
ath-miR167a	AT1G55350.3	Symbols: DEK1, ATDEK1 | calpain-type cysteine protease family
ath-miR167b
ath-miR167a	AT1G55350.4	Symbols: DEK1, ATDEK1 | calpain-type cysteine protease family
ath-miR167b
ath-miR167a	AT1G55350.5	Symbols: DEK1 | calpain-type cysteine protease family
ath-miR167b
ath-miR832-5p	AT1G55820.1	Symbols: | Kinase-related protein of unknown function (DUF1296)
ath-miR159a	AT1G55860.1	Symbols: UPL1 | ubiquitin-protein ligase 1
ath-miR775	AT1G55970.1	Symbols: HAC04, HAG04, HAC4, HAG4, HAC6 | histone acetyltransferase of the CBP family 4
ath-miR395a	AT1G60710.1	Symbols: ATB2 | NAD(P)-linked oxidoreductase superfamily protein
ath-miR395d
ath-miR395e
ath-miR863-5p	AT1G64260.1	Symbols: | MuDR family transposase
ath-miR173	AT1G65370.1	Symbols: | TRAF-like family protein
ath-miR864-5p	AT1G66250.1	Symbols: | O-Glycosyl hydrolases family 17 protein
ath-miR170	AT1G66900.1	Symbols: | alpha/beta-Hydrolases superfamily protein
ath-miR417	AT1G69440.1	Symbols: AGO7, ZIP | Argonaute family protein
ath-miR782	AT1G70570.1	Symbols: | anthranilate phosphoribosyltransferase, putative
ath-miR782	AT1G70570.2	Symbols: | anthranilate phosphoribosyltransferase, putative
ath-miR833-3p	AT1G73080.1	Symbols: PEPR1, ATPEPR1 | PEP1 receptor 1
ath-miR2938	AT1G76260.1	Symbols: DWA2 | DWD (DDB1-binding WD40 protein) hypersensitive to ABA 2
ath-miR839	AT1G77100.1	Symbols: | Peroxidase superfamily protein
ath-miR832-3p	AT1G77740.1	Symbols: PIP5K2 | phosphatidylinositol-4-phosphate 5-kinase 2
ath-miR775	AT1G77870.1	Symbols: MUB5 | membrane-anchored ubiquitin-fold protein 5 precursor
ath-miR167a	AT1G78150.3	Symbols: | unknown protein; FUNCTIONS IN: molecular_function unknown; INVOLVED IN: biological_process unknown; EXPRESSED IN: 23 plant structures; EXPRESSED DURING: 13 growth stages; BEST Arabidopsis thaliana protein match is: unknown protein (TAIR:AT1G35780.1).
ath-miR167b
ath-miR170	AT1G78540.1	Symbols: SHB, ATSHB, STATLB | SH2 domain protein B
ath-miR170	AT1G78540.2	Symbols: SHB | SH2 domain protein B
ath-miR395b	AT1G78830.1	Symbols: | Curculin-like (mannose-binding) lectin family protein
ath-miR395c
ath-miR395f
ath-miR826	AT1G79060.1	Symbols: | unknown protein; BEST Arabidopsis thaliana protein match is: unknown protein (TAIR:AT1G56020.1); Has 3399 Blast hits to 980 proteins in 195 species: Archae - 0; Bacteria - 839; Metazoa - 390; Fungi - 256; Plants - 154; Viruses - 9; Other Eukaryotes - 1751 (source: NCBI BLink).
ath-miR841b	AT2G01100.1	Symbols: | unknown protein; Has 19420 Blast hits to 10641 proteins in 779 species: Archae - 0; Bacteria - 1003; Metazoa - 10257; Fungi - 1826; Plants - 1570; Viruses - 56; Other Eukaryotes - 4708 (source: NCBI BLink).
ath-miR841b	AT2G01100.2	Symbols: | unknown protein; Has 19420 Blast hits to 10641 proteins in 779 species: Archae - 0; Bacteria - 1003; Metazoa - 10257; Fungi - 1826; Plants - 1570; Viruses - 56; Other Eukaryotes - 4708 (source: NCBI BLink).
ath-miR841b	AT2G01100.3	Symbols: | unknown protein; Has 35333 Blast hits to 34131 proteins in 2444 species: Archae - 798; Bacteria - 22429; Metazoa - 974; Fungi - 991; Plants - 531; Viruses - 0; Other Eukaryotes - 9610 (source: NCBI BLink).
ath-miR859	AT2G01870.1	Symbols: | unknown protein; FUNCTIONS IN: molecular_function unknown; INVOLVED IN: biological_process unknown; LOCATED IN: chloroplast thylakoid membrane, chloroplast; EXPRESSED IN: 22 plant structures; EXPRESSED DURING: 13 growth stages; Has 11 Blast hits to 11 proteins in 5 species: Archae - 0; Bacteria - 0; Metazoa - 0; Fungi - 0; Plants - 11; Viruses - 0; Other Eukaryotes - 0 (source: NCBI BL…
ath-miR162a	AT2G01905.1	Symbols: CYCJ18 | cyclin J18
ath-miR162b
ath-miR869.1	AT2G02430.1	Symbols: | pseudogene, arginyl-tRNA synthetase
ath-miR824	AT2G04040.1	Symbols: ATDTX1, TX1 | MATE efflux family protein
ath-miR403	AT2G04460.1	Symbols: | transposable element gene
ath-miR861-5p	AT2G05160.1	Symbols: | CCCH-type zinc fingerfamily protein with RNA-binding domain
ath-miR2112-3p	AT2G07330.1	Symbols: | transposable element gene
ath-miR780.2	AT2G07687.1	Symbols: | Cytochrome c oxidase, subunit III
ath-miR863-3p	AT2G13360.1	Symbols: AGT, AGT1, SGAT | alanine:glyoxylate aminotransferase
ath-miR863-3p	AT2G13360.2	Symbols: AGT, AGT1, SGAT | alanine:glyoxylate aminotransferase
ath-miR845a	AT2G15720.1	Symbols: | transposable element gene
ath-miR781	AT2G16520.1	Symbols: | FUNCTIONS IN: molecular_function unknown; INVOLVED IN: biological_process unknown; LOCATED IN: endomembrane system; BEST Arabidopsis thaliana protein match is: zinc finger (C3HC4-type RING finger) family protein (TAIR:AT3G45560.1); Has 72 Blast hits to 69 proteins in 3 species: Archae - 0; Bacteria - 0; Metazoa - 0; Fungi - 0; Plants - 72; Viruses - 0; Other Eukaryotes - 0 (source: NCB…
ath-miR399b	AT2G19950.1	Symbols: GC1 | golgin candidate 1
ath-miR399c
ath-miR399b	AT2G19950.2	Symbols: GC1 | golgin candidate 1
ath-miR399c
ath-miR394a	AT2G21370.1	Symbols: XK-1, XK1 | xylulose kinase-1
ath-miR394b
ath-miR394a	AT2G21370.2	Symbols: XK-1, XK1 | xylulose kinase-1
ath-miR394b
ath-miR396a	AT2G22360.1	Symbols: | DNAJ heat shock family protein
ath-miR396b
ath-miR865-3p	AT2G25015.1	Symbols: | pseudogene, similar to Hypothetical protein, blastp match of 39% identity and 2.3e-08 P-value to GP|20219037|gb|AAM15781.1|AC104428_2|AC104428 Hypothetical protein {Oryza sativa (japonica cultivar-group)}
ath-miR162a	AT2G25110.1	Symbols: SDF2, ATSDL, AtSDF2 | stromal cell-derived factor 2-like protein precursor
ath-miR162b
ath-miR829.2	AT2G25150.1	Symbols: | HXXXD-type acyl-transferase family protein
ath-miR846	AT2G25730.1	Symbols: | unknown protein; Has 157 Blast hits to 144 proteins in 62 species: Archae - 0; Bacteria - 0; Metazoa - 101; Fungi - 0; Plants - 35; Viruses - 0; Other Eukaryotes - 21 (source: NCBI BLink).
ath-miR846	AT2G25730.2	Symbols: | unknown protein; LOCATED IN: cellular_component unknown; EXPRESSED IN: 23 plant structures; EXPRESSED DURING: 14 growth stages.
ath-miR783	AT2G26570.1	Symbols: WEB1 | Plant protein of unknown function (DUF827)
ath-miR863-5p	AT2G27610.1	Symbols: | Tetratricopeptide repeat (TPR)-like superfamily protein
ath-miR172a	AT2G29070.1	Symbols: | Ubiquitin fusion degradation UFD1 family protein
ath-miR172b
ath-miR172c
ath-miR172d
ath-miR172e
ath-miR172a	AT2G29070.2	Symbols: | Ubiquitin fusion degradation UFD1 family protein
ath-miR172b
ath-miR172c
ath-miR172d
ath-miR172e
ath-miR417	AT2G29810.1	Symbols: | Galactose oxidase/kelch repeat superfamily protein
ath-miR831	AT2G35340.1	Symbols: MEE29 | helicase domain-containing protein
ath-miR842	AT2G37300.1	Symbols: | unknown protein; Has 93 Blast hits to 62 proteins in 29 species: Archae - 0; Bacteria - 6; Metazoa - 13; Fungi - 19; Plants - 25; Viruses - 0; Other Eukaryotes - 30 (source: NCBI BLink).
ath-miR842	AT2G37300.2	Symbols: | unknown protein; FUNCTIONS IN: molecular_function unknown; INVOLVED IN: biological_process unknown; LOCATED IN: endomembrane system; EXPRESSED IN: 23 plant structures; EXPRESSED DURING: 12 growth stages.
ath-miR168a	AT2G37362.1	Symbols: | Potential natural antisense gene, locus overlaps with AT2G37360
ath-miR168b
ath-miR2111a*	AT2G38440.1	Symbols: ITB1, SCAR2, DIS3, WAVE4, ATSCAR2 | SCAR homolog 2
ath-miR851-5p	AT2G40130.1	Symbols: | Double Clp-N motif-containing P-loop nucleoside triphosphate hydrolases superfamily protein
ath-miR851-5p	AT2G40130.2	Symbols: | Double Clp-N motif-containing P-loop nucleoside triphosphate hydrolases superfamily protein
ath-miR868-3p	AT2G40730.1	Symbols: | Protein kinase family protein with ARM repeat domain
ath-miR841b	AT2G43900.1	Symbols: | Endonuclease/exonuclease/phosphatase family protein
ath-miR829.1	AT2G45135.1	Symbols: | RING/U-box superfamily protein
ath-miR829.1	AT2G45135.2	Symbols: | RING/U-box superfamily protein
ath-miR782	AT2G46060.1	Symbols: | transmembrane protein-related
ath-miR782	AT2G46060.2	Symbols: | transmembrane protein-related
ath-miR825	AT3G01760.1	Symbols: | Transmembrane amino acid transporter family protein
ath-miR869.2
ath-miR850	AT3G06030.1	Symbols: ANP3, MAPKKK12, NP3 | NPK1-related protein kinase 3
ath-miR867	AT3G06410.1	Symbols: | Zinc finger C-x8-C-x5-C-x3-H type family protein
ath-miR400	AT3G09660.1	Symbols: MCM8 | minichromosome maintenance 8
ath-miR399a	AT3G09922.1	Symbols: IPS1, ATIPS1 | induced by phosphate starvation1
ath-miR399b
ath-miR399c
ath-miR399d
ath-miR399f
ath-miR862-3p	AT3G11660.1	Symbols: NHL1 | NDR1/HIN1-like 1
ath-miR865-3p	AT3G13530.1	Symbols: MAPKKK7, MAP3KE1 | mitogen-activated protein kinase kinase kinase 7
ath-miR319a	AT3G14000.1	Symbols: ATBRXL2, BRX-LIKE2 | DZC (Disease resistance/zinc finger/chromosome condensation-like region) domain containing protein
ath-miR319b
ath-miR319a	AT3G14000.2	Symbols: ATBRXL2, BRX-LIKE2 | DZC (Disease resistance/zinc finger/chromosome condensation-like region) domain containing protein
ath-miR319b
ath-miR858	AT3G14620.1	Symbols: CYP72A8 | cytochrome P450, family 72, subfamily A, polypeptide 8
ath-miR854a	AT3G20850.1	Symbols: | proline-rich family protein
ath-miR854b
ath-miR854c
ath-miR854d
ath-miR854e
ath-miR822	AT3G20870.1	Symbols: ZTP29 | ZIP metal ion transporter family
ath-miR832-3p	AT3G27510.1	Symbols: | Cysteine/Histidine-rich C1 domain family protein
ath-miR403	AT3G27540.1	Symbols: | beta-1,4-N-acetylglucosaminyltransferase family protein
ath-miR837-5p	AT3G29720.1	Symbols: | HXXXD-type acyl-transferase family protein
ath-miR864-5p	AT3G31377.1	Symbols: | transposable element gene
ath-miR866-5p	AT3G31440.1	Symbols: | transposable element gene
ath-miR167a	AT3G42170.1	Symbols: | BED zinc finger ;hAT family dimerisation domain
ath-miR167b
ath-miR842	AT3G45260.1	Symbols: | C2H2-like zinc finger protein
ath-miR832-3p	AT3G46650.1	Symbols: | UDP-Glycosyltransferase superfamily protein
ath-miR779.2	AT3G47080.1	Symbols: | Tetratricopeptide repeat (TPR)-like superfamily protein
ath-miR851-3p	AT3G51325.1	Symbols: | RING/U-box superfamily protein
ath-miR834	AT3G51490.2	Symbols: TMT3 | tonoplast monosaccharide transporter3
ath-miR862-3p	AT3G52200.1	Symbols: LTA3 | Dihydrolipoamide acetyltransferase, long form protein
ath-miR862-3p	AT3G52200.2	Symbols: LTA3 | Dihydrolipoamide acetyltransferase, long form protein
ath-miR850	AT3G52850.1	Symbols: VSR1, BP-80, ATELP, BP80, BP80B, ATELP1, ATVSR1, GFS1, VSR1;1, BP80-1;1 | vacuolar sorting receptor homolog 1
ath-miR2934-5p	AT3G54760.1	Symbols: | dentin sialophosphoprotein-related
ath-miR2934-5p	AT3G54760.2	Symbols: | dentin sialophosphoprotein-related
ath-miR830*	AT3G56408.1	Symbols: | other RNA
ath-miR835-3p	AT3G59200.1	Symbols: | F-box/RNI-like superfamily protein
ath-miR783	AT3G62170.1	Symbols: VGDH2 | VANGUARD 1 homolog 2
ath-miR841b	AT4G01020.1	Symbols: | helicase domain-containing protein / IBR domain-containing protein / zinc finger protein-related
ath-miR862-3p	AT4G02950.1	Symbols: | Ubiquitin family protein
ath-miR164a	AT4G03280.1	Symbols: PETC, PGR1 | photosynthetic electron transfer C
ath-miR164b
ath-miR164c
ath-miR862-3p	AT4G03360.1	Symbols: | Ubiquitin family protein
ath-miR827	AT4G03410.2	Symbols: | Peroxisomal membrane 22 kDa (Mpv17/PMP22) family protein
ath-miR846	AT4G03840.1	Symbols: | transposable element gene
ath-miR170	AT4G04710.1	Symbols: CPK22 | calcium-dependent protein kinase 22
ath-miR4243	AT4G04972.1	Symbols: | unknown protein.
ath-miR167c	AT4G06670.1	Symbols: | transposable element gene
ath-miR403	AT4G11630.1	Symbols: | Ribosomal protein L19 family protein
ath-miR447c-3p	AT4G13240.1	Symbols: ATROPGEF9, ROPGEF9 | RHO guanyl-nucleotide exchange factor 9
ath-miR823	AT4G13660.1	Symbols: ATPRR2, PRR2 | pinoresinol reductase 2
ath-miR169g*	AT4G16070.1	Symbols: | Mono-/di-acylglycerol lipase, N-terminal;Lipase, class 3
ath-miR169g*	AT4G16070.2	Symbols: | Mono-/di-acylglycerol lipase, N-terminal;Lipase, class 3
ath-miR406	AT4G16490.1	Symbols: | ARM repeat superfamily protein
ath-miR841	AT4G19910.1	Symbols: | Toll-Interleukin-Resistance (TIR) domain family protein
ath-miR841b
ath-miR866-3p	AT4G21370.1	Symbols: PSEUDOSRKA | S-locus protein kinase, putative
ath-miR415	AT4G21400.1	Symbols: CRK28 | cysteine-rich RLK (RECEPTOR-like protein kinase) 28
ath-miR170	AT4G21940.1	Symbols: CPK15 | calcium-dependent protein kinase 15
ath-miR170	AT4G21940.2	Symbols: CPK15 | calcium-dependent protein kinase 15
ath-miR861-3p	AT4G21960.1	Symbols: PRXR1 | Peroxidase superfamily protein
ath-miR156h	AT4G31340.2	Symbols: | myosin heavy chain-related
ath-miR157a
ath-miR157b
ath-miR157c
ath-miR157d
ath-miR845a	AT4G31570.1	Symbols: | CONTAINS InterPro DOMAIN/s: Prefoldin (InterPro:IPR009053); BEST Arabidopsis thaliana protein match is: unknown protein (TAIR:AT1G24460.1); Has 194354 Blast hits to 66887 proteins in 3244 species: Archae - 3688; Bacteria - 38556; Metazoa - 84828; Fungi - 17265; Plants - 10589; Viruses - 805; Other Eukaryotes - 38623 (source: NCBI BLink).
ath-miR774b	AT4G32690.1	Symbols: GLB3, ATGLB3 | hemoglobin 3
ath-miR776	AT4G32710.1	Symbols: | Protein kinase superfamily protein
ath-miR778	AT4G32760.1	Symbols: | ENTH/VHS/GAT family protein
ath-miR778	AT4G32760.2	Symbols: | ENTH/VHS/GAT family protein
ath-miR165a	AT4G36020.1	Symbols: CSDP1 | cold shock domain protein 1
ath-miR165b
ath-miR166a
ath-miR166b
ath-miR166c
ath-miR166d
ath-miR166e
ath-miR166f
ath-miR166g
ath-miR5028	AT4G38380.1	Symbols: | MATE efflux family protein
ath-miR863-3p	AT4G39030.1	Symbols: EDS5, SID1 | MATE efflux family protein
ath-miR837-5p	AT5G01360.1	Symbols: TBL3 | Plant protein of unknown function (DUF828)
ath-miR837-5p	AT5G01360.2	Symbols: TBL3 | Plant protein of unknown function (DUF828)
ath-miR395b	AT5G01730.1	Symbols: WAVE3, ATSCAR4, SCAR4 | SCAR family protein 4
ath-miR395c
ath-miR395f
ath-miR159a	AT5G02620.1	Symbols: ANK1, ATANK1 | ankyrin-like1
ath-miR773b	AT5G03455.1	Symbols: CDC25, ARATH;CDC25, ACR2 | Rhodanese/Cell cycle control phosphatase superfamily protein
ath-miR399a	AT5G03545.1	Symbols: AT4, ATIPS2 | Expressed in response to phosphate starvation, this response is enhanced by the presence of IAA.
ath-miR399b
ath-miR399c
ath-miR399d
ath-miR399f
ath-miR845b	AT5G05580.1	Symbols: FAD8 | fatty acid desaturase 8
ath-miR845b	AT5G05580.2	Symbols: FAD8 | fatty acid desaturase 8
ath-miR861-5p	AT5G07520.1	Symbols: GRP18, ATGRP18, ATGRP-8 | glycine-rich protein 18
ath-miR841b	AT5G10370.1	Symbols: | helicase domain-containing protein / IBR domain-containing protein / zinc finger protein-related
ath-miR5016	AT5G11810.1	Symbols: | unknown protein; Has 1807 Blast hits to 1807 proteins in 277 species: Archae - 0; Bacteria - 0; Metazoa - 736; Fungi - 347; Plants - 385; Viruses - 0; Other Eukaryotes - 339 (source: NCBI BLink).
ath-miR773b	AT5G13010.1	Symbols: EMB3011 | RNA helicase family protein
ath-miR868-3p	AT5G13020.1	Symbols: | Emsy N Terminus (ENT)/ plant Tudor-like domains-containing protein
ath-miR403	AT5G14480.1	Symbols: | beta-1,4-N-acetylglucosaminyltransferase family protein
ath-miR779.2	AT5G14600.1	Symbols: | S-adenosyl-L-methionine-dependent methyltransferases superfamily protein
ath-miR866-5p	AT5G17125.1	Symbols: | transposable element gene
ath-miR826	AT5G21030.1	Symbols: | PAZ domain-containing protein / piwi domain-containing protein
ath-miR2938	AT5G23090.1	Symbols: NF-YB13 | nuclear factor Y, subunit B13
ath-miR2938	AT5G23090.2	Symbols: NF-YB13 | nuclear factor Y, subunit B13
ath-miR2938	AT5G23090.3	Symbols: NF-YB13 | nuclear factor Y, subunit B13
ath-miR2938	AT5G23090.4	Symbols: NF-YB13 | nuclear factor Y, subunit B13
ath-miR854a	AT5G26080.1	Symbols: | proline-rich family protein
ath-miR854b
ath-miR854c
ath-miR854d
ath-miR854e
ath-miR773	AT5G28220.1	Symbols: | Protein prenylyltransferase superfamily protein
ath-miR849	AT5G37030.1	Symbols: | P-loop containing nucleoside triphosphate hydrolases superfamily protein
ath-miR841b	AT5G38630.1	Symbols: ACYB-1, CYB-1 | cytochrome B561-1
ath-miR403	AT5G39245.1	Symbols: | transposable element gene
ath-miR403	AT5G39660.1	Symbols: CDF2 | cycling DOF factor 2
ath-miR403	AT5G39660.2	Symbols: CDF2 | cycling DOF factor 2
ath-miR854a	AT5G40890.1	Symbols: ATCLC-A, CLC-A, CLCA, ATCLCA | chloride channel A
ath-miR854b
ath-miR854c
ath-miR854d
ath-miR854e
ath-miR854a	AT5G40890.2	Symbols: ATCLC-A, CLC-A, CLCA, ATCLCA | chloride channel A
ath-miR854b
ath-miR854c
ath-miR854d
ath-miR854e
ath-miR860	AT5G41130.1	Symbols: | Esterase/lipase/thioesterase family protein
ath-miR860	AT5G41130.2	Symbols: | Esterase/lipase/thioesterase family protein
ath-miR167a	AT5G41970.1	Symbols: | Metal-dependent protein hydrolase
ath-miR167b
ath-miR773	AT5G46020.1	Symbols: | CONTAINS InterPro DOMAIN/s: Casein kinase substrate, phosphoprotein PP28 (InterPro:IPR019380); Has 30201 Blast hits to 17322 proteins in 780 species: Archae - 12; Bacteria - 1396; Metazoa - 17338; Fungi - 3422; Plants - 5037; Viruses - 0; Other Eukaryotes - 2996 (source: NCBI BLink).
ath-miR394a	AT5G47160.1	Symbols: | YDG/SRA domain-containing protein
ath-miR394b
ath-miR777	AT5G47210.1	Symbols: | Hyaluronan / mRNA binding family
ath-miR777	AT5G47210.2	Symbols: | Hyaluronan / mRNA binding family
ath-miR777	AT5G47210.3	Symbols: | Hyaluronan / mRNA binding family
ath-miR866-3p	AT5G49470.1	Symbols: | PAS domain-containing protein tyrosine kinase family protein
ath-miR866-3p	AT5G49470.2	Symbols: | PAS domain-containing protein tyrosine kinase family protein
ath-miR397b	AT5G51540.1	Symbols: | Zincin-like metalloproteases family protein
ath-miR447c-5p	AT5G54260.1	Symbols: MRE11, ATMRE11 | DNA repair and meiosis protein (Mre11)
ath-miR780.2	AT5G54500.1	Symbols: FQR1 | flavodoxin-like quinone reductase 1
ath-miR780.2	AT5G54500.2	Symbols: FQR1 | flavodoxin-like quinone reductase 1
ath-miR415	AT5G59170.1	Symbols: | Proline-rich extensin-like family protein
ath-miR162a	AT5G63410.1	Symbols: | Leucine-rich repeat protein kinase family protein
ath-miR162b
ath-miR5014	AT5G67100.1	Symbols: ICU2 | DNA-directed DNA polymerases
