# Supplementary material for: Target mimics: an embedded layer of microRNA-involved gene regulatory networks in plants
Source: BMC Genomics. 2012 May 21;13:197. doi: 10.1186/1471-2164-13-197 (PMC3441763; doi:10.1186/1471-2164-13-197)
Supplement: Additional file 11 — Table S4. Annotation information of the target mimics in rice. [file 1471-2164-13-197-S11.xls]

## Sheet: Rice_miRNA_vs_Gene
miRNA	Target decoys	Annotations
osa-miR1850.2	LOC_Os01g03760.2	expressed protein
osa-miR1318	LOC_Os01g06000.1	PPR repeat containing protein, expressed
osa-miR2055	LOC_Os01g06660.1	thiamine pyrophosphate enzyme, C-terminal TPP binding domain containing protein, expressed
osa-miR5080	LOC_Os01g17430.1	coatomer subunit beta-1, putative, expressed
osa-miR396d	LOC_Os01g19160.1	protein kinase domain containing protein, expressed
osa-miR396e
osa-miR166g	LOC_Os01g24180.1	retrotransposon protein, putative, unclassified
osa-miR166h
osa-miR827	LOC_Os01g28400.1	transposon protein, putative, unclassified
osa-miR169b	LOC_Os01g67740.1	chromosome segregation protein, putative, expressed
osa-miR169c
osa-miR169e
osa-miR394	LOC_Os02g02090.1	peptidyl-prolyl cis-trans isomerase, putative
osa-miR446	LOC_Os02g04230.1	CGMC_MAPKCMGC_2.7 - CGMC includes CDA, MAPK, GSK3, and CLKC kinases, expressed
osa-miR446	LOC_Os02g04230.2	CGMC_MAPKCMGC_2.7 - CGMC includes CDA, MAPK, GSK3, and CLKC kinases, expressed
osa-miR446	LOC_Os02g04230.3	CGMC_MAPKCMGC_2.7 - CGMC includes CDA, MAPK, GSK3, and CLKC kinases, expressed
osa-miR156k	LOC_Os02g06960.1	expressed protein
osa-miR1846c-3p	LOC_Os02g19860.1	pre-mRNA-splicing factor ATP-dependent RNA helicase, putative, expressed
osa-miR1320	LOC_Os02g26940.1	vegetative storage protein, putative, expressed
osa-miR156k	LOC_Os02g33670.1	expressed protein
osa-miR2864.1	LOC_Os02g34490.1	Leucine Rich Repeat family protein, expressed
osa-miR395t	LOC_Os02g36880.1	No apical meristem protein, putative, expressed
osa-miR395t	LOC_Os02g36880.3	No apical meristem protein, putative, expressed
osa-miR399d	LOC_Os02g43840.1	ethylene-responsive element-binding protein, putative, expressed
osa-miR1860-5p	LOC_Os02g46120.1	regulatory protein, putative, expressed
osa-miR1860-5p	LOC_Os02g46120.2	regulatory protein, putative, expressed
osa-miR166a	LOC_Os02g46962.1	VHS and GAT domain containing protein, expressed
osa-miR166b
osa-miR166c
osa-miR166d
osa-miR166f
osa-miR166m
osa-miR166n
osa-miR166a	LOC_Os02g46962.2	VHS and GAT domain containing protein, expressed
osa-miR166b
osa-miR166c
osa-miR166d
osa-miR166f
osa-miR166m
osa-miR166n
osa-miR166a	LOC_Os02g46962.3	VHS and GAT domain containing protein, expressed
osa-miR166b
osa-miR166c
osa-miR166d
osa-miR166f
osa-miR166m
osa-miR166n
osa-miR2873b	LOC_Os02g54020.1	DEAD-box ATP-dependent RNA helicase, putative, expressed
osa-miR531	LOC_Os03g02330.1	AAA-type ATPase family protein, putative, expressed
osa-miR1860-5p	LOC_Os03g03334.1	expressed protein
osa-miR171i	LOC_Os03g04890.1	zinc finger family protein, putative, expressed
osa-miR399a	LOC_Os03g05334.1	expressed protein; (rice IPS1)
osa-miR399b
osa-miR399c
osa-miR399d
osa-miR399e
osa-miR399f
osa-miR399g
osa-miR399j
osa-miR399k
osa-miR415	LOC_Os03g10260.1	expressed protein
osa-miR2118o	LOC_Os03g12570.1	expressed protein
osa-miR2055	LOC_Os03g18370.1	MRH1, putative, expressed
osa-miR162a	LOC_Os03g26070.1	conserved hypothetical protein
osa-miR1866-5p	LOC_Os03g36620.1	retrotransposon protein, putative, unclassified
osa-miR5079	LOC_Os03g41960.1	retrotransposon protein, putative, Ty3-gypsy subclass
osa-miR394	LOC_Os03g42280.1	B3 DNA binding domain containing protein, expressed
osa-miR394	LOC_Os03g42280.2	B3 DNA binding domain containing protein, expressed
osa-miR396d	LOC_Os03g46920.1	expressed protein
osa-miR396e
osa-miR396g
osa-miR396h
osa-miR396i
osa-miR159a.1	LOC_Os03g55200.1	ORC5 - Putative origin recognition complex subunit 5, expressed
osa-miR159b
osa-miR1857-3p	LOC_Os03g57569.1	expressed protein
osa-miR1857-3p	LOC_Os03g57569.2	expressed protein
osa-miR166e	LOC_Os03g63020.1	protein kinase domain containing protein, expressed
osa-miR166e	LOC_Os03g63020.2	protein kinase domain containing protein, expressed
osa-miR166e	LOC_Os03g63020.3	protein kinase domain containing protein, expressed
osa-miR166e	LOC_Os03g63020.4	protein kinase domain containing protein, expressed
osa-miR166e	LOC_Os03g63020.5	protein kinase domain containing protein, expressed
osa-miR1862e	LOC_Os04g18200.1	dihydrodipicolinate synthase, chloroplast precursor, putative, expressed
osa-miR2905	LOC_Os04g27310.1	transposon protein, putative, unclassified
osa-miR396f	LOC_Os04g40830.1	cullin family domain containing protein, putative, expressed
osa-miR2864.1	LOC_Os04g43160.1	expressed protein
osa-miR171h	LOC_Os04g43519.1	hypothetical protein
osa-miR2055	LOC_Os05g12760.1	retrotransposon protein, putative, unclassified
osa-miR396a	LOC_Os05g16170.1	conserved hypothetical protein
osa-miR396b
osa-miR169n	LOC_Os05g24010.1	receptor protein kinase-like, putative, expressed
osa-miR169o
osa-miR169n	LOC_Os05g24010.2	receptor protein kinase-like, putative, expressed
osa-miR169o
osa-miR1873	LOC_Os05g45500.1	expressed protein
osa-miR415	LOC_Os05g45960.1	aldehyde dehydrogenase, putative, expressed
osa-miR819a	LOC_Os05g46770.1	expressed protein
osa-miR819b
osa-miR819c
osa-miR819d
osa-miR819e
osa-miR819f
osa-miR819g
osa-miR819h
osa-miR819i
osa-miR819j
osa-miR819k
osa-miR1879	LOC_Os05g50660.1	PX domain containing protein, putative, expressed
osa-miR399k	LOC_Os06g03690.1	RNA recognition motif containing protein, putative, expressed
osa-miR393	LOC_Os06g08740.2	expressed protein
osa-miR159a.1	LOC_Os06g08890.1	glutamate receptor 3.4 precursor, putative, expressed
osa-miR159b
osa-miR159f
osa-miR5079	LOC_Os06g40270.1	retrotransposon protein, putative, unclassified
osa-miR162a	LOC_Os06g42670.1	transposon protein, putative, CACTA, En/Spm sub-class
osa-miR1320	LOC_Os06g43550.1	expressed protein
osa-miR1320	LOC_Os06g43550.2	expressed protein
osa-miR169n	LOC_Os06g45660.1	histidine triad family protein, putative, expressed
osa-miR169o
osa-miR395a	LOC_Os06g47580.1	REV1, putative, expressed
osa-miR395a	LOC_Os06g47580.2	REV1, putative, expressed
osa-miR395a	LOC_Os06g47580.3	REV1, putative, expressed
osa-miR166a	LOC_Os07g03930.1	lectin-like receptor kinase, putative, expressed
osa-miR166b
osa-miR166c
osa-miR166d
osa-miR166f
osa-miR166g
osa-miR166h
osa-miR166i
osa-miR166j
osa-miR166m
osa-miR166n
osa-miR167a*	LOC_Os07g08190.1	cyclophilin, putative, expressed
osa-miR809a	LOC_Os07g10860.1	conserved hypothetical protein
osa-miR809b
osa-miR809c
osa-miR809d
osa-miR809e
osa-miR809f
osa-miR809g
osa-miR809h
osa-miR2125	LOC_Os07g37560.1	myosin-Vb, putative, expressed
osa-miR2125	LOC_Os07g37560.2	myosin-Vb, putative, expressed
osa-miR2125	LOC_Os07g37560.3	myosin-Vb, putative, expressed
osa-miR5076	LOC_Os07g40280.1	hypothetical protein
osa-miR2918	LOC_Os07g43200.1	retrotransposon protein, putative, LINE subclass
osa-miR396a	LOC_Os07g46410.1	bifunctional thioredoxin reductase/thioredoxin, putative, expressed
osa-miR396b
osa-miR2918	LOC_Os07g48590.1	retrotransposon protein, putative, unclassified
osa-miR5071	LOC_Os07g48760.1	CAMK_KIN1/SNF1/Nim1_like.32 - CAMK includes calcium/calmodulin depedent protein kinases, expressed
osa-miR2864.2	LOC_Os08g03310.1	zinc finger family protein, putative, expressed
osa-miR2864.2	LOC_Os08g03310.2	zinc finger family protein, putative, expressed
osa-miR2864.2	LOC_Os08g03310.3	zinc finger family protein, putative, expressed
osa-miR2864.2	LOC_Os08g03310.4	zinc finger family protein, putative, expressed
osa-miR2864.2	LOC_Os08g03310.5	zinc finger family protein, putative, expressed
osa-miR2864.2	LOC_Os08g03310.6	zinc finger family protein, putative, expressed
osa-miR164e	LOC_Os08g06420.2	abhydrolase domain-containing protein FAM108C1, putative, expressed
osa-miR160f	LOC_Os08g08205.1	expressed protein
osa-miR5074	LOC_Os08g09260.1	tRNA synthetase, putative
osa-miR3981-3p	LOC_Os08g10740.1	transposon protein, putative, CACTA, En/Spm sub-class, expressed
osa-miR3981-3p	LOC_Os08g10740.2	transposon protein, putative, CACTA, En/Spm sub-class, expressed
osa-miR1875	LOC_Os08g23100.2	cyclase family protein, putative, expressed
osa-miR171i	LOC_Os08g25970.1	retrotransposon protein, putative, unclassified
osa-miR1320	LOC_Os08g29530.1	double-stranded RNA binding motif containing protein, expressed
osa-miR1320	LOC_Os08g29530.2	double-stranded RNA binding motif containing protein, expressed
osa-miR159f	LOC_Os08g29690.1	retrotransposon protein, putative, unclassified
osa-miR444a.1	LOC_Os08g33210.1	expressed protein
osa-miR444d.1
osa-miR160a	LOC_Os08g41400.1	expressed protein
osa-miR160b
osa-miR160c
osa-miR160d
osa-miR531	LOC_Os08g42580.1	protein kinase domain containing protein, expressed
osa-miR531	LOC_Os08g42580.4	protein kinase domain containing protein, expressed
osa-miR396g	LOC_Os08g42730.1	radical SAM enzyme, putative, expressed
osa-miR396h
osa-miR396i
osa-miR807a	LOC_Os08g42760.1	methyltransferase domain containing protein, expressed
osa-miR807b
osa-miR807c
osa-miR444b.2	LOC_Os08g43980.1	carrier, putative
osa-miR444c.2
osa-miR159a.1	LOC_Os09g12650.1	pyrophosphate--fructose 6-phosphate 1-phosphotransferase subunit alpha, putative, expressed
osa-miR159b
osa-miR2864.2	LOC_Os09g15644.1	expressed protein
osa-miR2863b	LOC_Os09g16330.2	pleiotropic drug resistance protein, putative, expressed
osa-miR2863b	LOC_Os09g16449.1	pleiotropic drug resistance protein 4, putative, expressed
osa-miR2863b	LOC_Os09g16449.2	pleiotropic drug resistance protein 4, putative, expressed
osa-miR2863b	LOC_Os09g16449.3	pleiotropic drug resistance protein 4, putative, expressed
osa-miR393	LOC_Os09g24620.1	expressed protein
osa-miR813	LOC_Os09g24820.1	ZF-HD protein dimerisation region containing protein, expressed
osa-miR399k	LOC_Os09g33510.1	hydroxyproline-rich glycoprotein family protein, putative, expressed
osa-miR399k	LOC_Os09g33510.2	hydroxyproline-rich glycoprotein family protein, putative, expressed
osa-miR169a	LOC_Os09g37800.1	serine/threonine kinase, putative
osa-miR169b
osa-miR169c
osa-miR169e
osa-miR1857-3p	LOC_Os09g39754.1	expressed protein
osa-miR5071	LOC_Os10g01060.1	protein kinase family protein, putative, expressed
osa-miR398a	LOC_Os10g10490.1	retrotransposon protein, putative, unclassified
osa-miR395b	LOC_Os10g33760.1	No apical meristem protein, putative, expressed
osa-miR395d
osa-miR395e
osa-miR395g
osa-miR395h
osa-miR395i
osa-miR395j
osa-miR395k
osa-miR395l
osa-miR395m
osa-miR395n
osa-miR395p
osa-miR395q
osa-miR395r
osa-miR395s
osa-miR395y
osa-miR444b.1	LOC_Os10g42880.1	retrotransposon protein, putative, unclassified
osa-miR444c.1
osa-miR444a.2	LOC_Os11g01720.1	expressed protein
osa-miR444d.2
osa-miR444e
osa-miR444f
osa-miR319a	LOC_Os11g01790.1	protein phosphatase 2c, putative, expressed
osa-miR319b
osa-miR1860-5p	LOC_Os11g02670.1	zinc finger, C3HC4 type domain containing protein, expressed
osa-miR171b	LOC_Os11g03210.1	glutathione S-transferase, N-terminal domain containing protein
osa-miR171c
osa-miR171d
osa-miR171e
osa-miR171f
osa-miR444a.2	LOC_Os11g08440.1	DnaK family protein, putative, expressed
osa-miR444d.2
osa-miR444e
osa-miR393b-3p	LOC_Os11g08950.1	protein kinase family protein, putative, expressed
osa-miR5082	LOC_Os11g10890.1	expressed protein
osa-miR395f	LOC_Os11g29900.1	expressed protein
osa-miR395f	LOC_Os11g29900.2	expressed protein
osa-miR160f	LOC_Os11g30270.1	transposon protein, putative, CACTA, En/Spm sub-class
osa-miR171h	LOC_Os11g31660.1	expressed protein
osa-miR2864.1	LOC_Os11g35580.1	disease resistance protein RPM1, putative
osa-miR1860-5p	LOC_Os11g40540.1	transporter family protein, putative, expressed
osa-miR1860-5p	LOC_Os11g40540.2	transporter family protein, putative, expressed
osa-miR1317-5p.2	LOC_Os11g40970.1	receptor-like protein kinase precursor, putative, expressed
osa-miR1882a
osa-miR1882b
osa-miR1882c
osa-miR1882d
osa-miR1882e
osa-miR1882f
osa-miR1882g
osa-miR1882h
osa-miR1860-5p	LOC_Os12g02620.1	zinc finger, C3HC4 type domain containing protein, expressed
osa-miR812o-5p	LOC_Os12g20150.1	phosphoglucan, water dikinase, chloroplast precursor, putative, expressed
osa-miR812o-5p	LOC_Os12g20150.2	phosphoglucan, water dikinase, chloroplast precursor, putative, expressed
osa-miR1847.1	LOC_Os12g20380.1	hypothetical protein
osa-miR2863b	LOC_Os12g31880.1	translation initiation factor, putative, expressed
osa-miR531	LOC_Os12g39620.1	disease resistance protein, putative, expressed
osa-miR397a	LOC_Os12g43900.1	retrotransposon protein, putative, LINE subclass
